# Supplementary material for: (Z)-3-[(E)-3-Phenyl­allyl­idene]indolin-2-one
Source: Acta Crystallogr Sect E Struct Rep Online. 2009 Jan 23;65(Pt 2):o363. doi: 10.1107/S1600536809002037 (PMC2968140; doi:10.1107/S1600536809002037)
Supplement: Supplementary file 2 [file e-65-0o363-Isup2.hkl]

# 
# h,k,l, Fc-squared, Fo-squared, sigma(Fo-squared) and status flag 
# 
data_I
_shelx_title ' ask10s in P2(1)' 
_shelx_refln_list_code          4 
_shelx_F_calc_maximum      222.08 
_exptl_crystal_F_000       520.00 
_reflns_d_resolution_high  0.7495 
 
loop_ 
 _symmetry_equiv_pos_as_xyz 
 'x, y, z' 
 '-x, y+1/2, -z' 
 
_cell_length_a     5.8373 
_cell_length_b    15.3294 
_cell_length_c    14.6516 
_cell_angle_alpha  90.000 
_cell_angle_beta   94.312 
_cell_angle_gamma  90.000 
 
_shelx_F_squared_multiplier     1.000 
 
loop_ 
 _refln_index_h 
 _refln_index_k 
 _refln_index_l 
 _refln_F_squared_calc 
 _refln_F_squared_meas 
 _refln_F_squared_sigma 
 _refln_observed_status 
   1   0   0        0.00       -0.44      0.44 o 
   2   0   0     2524.03     2629.21     24.48 o 
   3   0   0        0.01       -0.80      0.80 o 
   4   0   0        1.37        1.15      1.11 o 
   5   0   0       44.01       42.66      2.98 o 
   6   0   0       73.73       70.62      3.78 o 
   1   1   0      654.40      747.26      5.39 o 
   2   1   0     1317.58     1367.15      9.87 o 
   3   1   0       19.70       22.79      1.13 o 
   4   1   0       22.69       24.26      1.57 o 
   5   1   0      181.67      175.25      3.66 o 
   6   1   0       40.20       41.04      3.19 o 
   0   2   0       99.15       82.84      3.52 o 
   1   2   0      684.17      717.38      5.32 o 
   2   2   0     1346.64     1480.22     10.61 o 
   3   2   0      250.87      251.73      3.47 o 
   4   2   0      123.70      111.76      3.65 o 
   5   2   0      266.72      264.36      4.94 o 
   6   2   0        1.17        2.30      1.43 o 
   7   2   0        2.27       -3.11      3.11 o 
   1   3   0      967.28     1087.47      7.73 o 
   2   3   0      134.13      138.06      2.10 o 
   3   3   0      247.22      222.27      3.24 o 
   4   3   0      171.56      164.08      3.17 o 
   5   3   0       80.69       75.57      2.57 o 
   6   3   0       45.78       48.10      2.95 o 
   7   3   0        7.52       11.28      2.96 o 
   0   4   0    49321.35    48892.97    421.35 o 
   1   4   0     8684.65     9593.62     57.87 o 
   2   4   0        2.22        2.61      0.55 o 
   3   4   0      372.14      360.02      4.70 o 
   4   4   0       75.19       70.84      2.09 o 
   5   4   0      140.47      129.66      6.16 o 
   6   4   0       35.51       38.27      2.98 o 
   7   4   0        4.18        1.57      2.47 o 
   1   5   0     1199.21     1295.12      9.83 o 
   2   5   0       52.59       48.34      1.41 o 
   3   5   0       20.04       21.04      1.13 o 
   4   5   0       31.15       31.63      1.99 o 
   5   5   0      205.21      198.78      5.31 o 
   6   5   0        7.70        8.03      1.89 o 
   7   5   0       12.83       18.29      3.85 o 
   0   6   0       97.13       83.72      2.44 o 
   1   6   0     2084.74     2219.38     16.59 o 
   2   6   0     1492.72     1637.83     12.14 o 
   3   6   0       20.36       20.60      1.21 o 
   4   6   0      210.07      199.26      5.62 o 
   5   6   0       46.80       50.24      2.90 o 
   6   6   0        7.59        6.63      2.05 o 
   7   6   0       14.81       24.08      5.09 o 
   1   7   0      418.44      401.95      5.21 o 
   2   7   0      850.16      841.10      7.40 o 
   3   7   0        5.42        6.33      1.16 o 
   4   7   0       90.98       89.58      3.49 o 
   5   7   0       16.42       17.02      2.24 o 
   6   7   0       26.63       30.44      2.89 o 
   7   7   0        9.76        7.09      6.79 o 
   0   8   0       21.15       24.83      1.79 o 
   1   8   0      956.16     1021.16      8.66 o 
   2   8   0      728.07      748.63      7.03 o 
   3   8   0       18.48       18.80      2.02 o 
   4   8   0       15.17       14.24      1.97 o 
   5   8   0       79.23       71.28      3.53 o 
   6   8   0        6.92        8.62      1.96 o 
   7   8   0        1.99        0.90      2.40 o 
   1   9   0      392.08      373.85      4.61 o 
   2   9   0       66.76       56.21      2.07 o 
   3   9   0       11.70       13.81      1.93 o 
   4   9   0       17.33       18.26      2.41 o 
   5   9   0       68.01       61.65      4.09 o 
   6   9   0        5.87        5.26      1.82 o 
   0  10   0      414.89      423.90      7.36 o 
   1  10   0      203.85      196.62      3.62 o 
   2  10   0       68.87       63.22      2.88 o 
   3  10   0      109.89       92.49      3.62 o 
   4  10   0       41.48       40.53      2.93 o 
   5  10   0       10.89       10.09      1.93 o 
   6  10   0       14.61       15.27      2.53 o 
   1  11   0       22.75       23.79      1.63 o 
   2  11   0      188.96      161.56      4.61 o 
   3  11   0      245.64      226.30      8.08 o 
   4  11   0       16.47       13.97      3.58 o 
   5  11   0        9.82        8.36      2.07 o 
   6  11   0       10.74       16.11      2.44 o 
   0  12   0       54.36       60.68      3.93 o 
   1  12   0        7.19        4.66      1.50 o 
   2  12   0      184.83      167.30      4.91 o 
   3  12   0       14.92       12.72      2.36 o 
   4  12   0       12.37       10.24      2.02 o 
   5  12   0        1.59       -0.73      1.47 o 
   6  12   0        2.18       -1.58      1.58 o 
   1  13   0       19.54       26.74      3.22 o 
   2  13   0       26.01       30.22      2.89 o 
   3  13   0        3.58        3.25      2.11 o 
   4  13   0       35.97       39.75      3.21 o 
   5  13   0        0.05       -1.52      1.85 o 
   0  14   0       66.91       70.39      6.94 o 
   1  14   0        4.59        6.87      1.76 o 
   2  14   0        1.12        0.88      1.44 o 
   3  14   0       35.93       32.38      3.04 o 
   4  14   0       11.54       12.65      2.17 o 
   5  14   0        5.73        9.60      2.22 o 
   1  15   0        9.21        6.72      1.91 o 
   2  15   0        4.75        8.81      1.92 o 
   3  15   0       89.84       79.50      5.51 o 
   4  15   0       10.79       11.11      2.04 o 
   5  15   0        1.61        3.06      1.63 o 
   0  16   0        2.41        2.27      3.21 o 
   1  16   0        0.27        2.21      1.81 o 
   2  16   0       39.58       37.98      3.35 o 
   3  16   0        4.38        4.30      1.73 o 
   4  16   0        1.90        0.35      1.59 o 
   1  17   0        0.01       -0.64      2.12 o 
   2  17   0        6.67        6.30      1.88 o 
   3  17   0        5.44        8.61      2.05 o 
   4  17   0        1.71        4.74      2.59 o 
   0  18   0       10.64       16.11      4.69 o 
   1  18   0        2.02        7.59      3.76 o 
   2  18   0        0.35       -0.73      2.65 o 
   3  18   0        4.05        6.78      1.93 o 
   1  19   0       11.70        8.40      3.98 o 
   2  19   0        6.99       13.30      5.16 o 
   0  20   0        0.41       10.77      4.10 o 
  -6   0   1      290.23      267.22      8.69 o 
  -5   0   1       69.25       73.87      3.38 o 
  -4   0   1      212.43      195.02      4.86 o 
  -3   0   1        4.89        4.73      1.06 o 
  -2   0   1      914.22      882.89      9.83 o 
  -1   0   1      222.42      204.28      2.85 o 
   0   0   1     3961.06     3919.97     63.01 o 
   1   0   1        0.68        0.22      0.49 o 
   2   0   1     1278.10     1324.84     13.67 o 
   3   0   1      265.74      268.24      5.10 o 
   4   0   1       50.95       47.97      2.57 o 
   5   0   1       47.11       43.33      3.05 o 
   6   0   1        8.69        9.76      2.94 o 
   7   0   1        0.82       -1.38      2.42 o 
  -7   1   1        8.29        6.42      4.00 o 
  -6   1   1       68.74       71.71      3.04 o 
  -5   1   1       14.93       14.23      1.42 o 
  -4   1   1        7.69        7.77      1.03 o 
  -3   1   1      210.14      206.71      3.18 o 
  -2   1   1      278.12      291.53      3.22 o 
  -1   1   1    10407.81    10827.33     71.47 o 
   0   1   1      182.11      173.91      1.71 o 
   1   1   1     1103.72     1118.48      9.47 o 
   2   1   1      399.50      403.38      4.01 o 
   3   1   1      489.32      528.52      5.50 o 
   4   1   1      112.53      100.75      2.31 o 
   5   1   1        7.28        9.33      1.25 o 
   6   1   1        7.58        7.44      2.16 o 
   7   1   1        0.38       -0.36      2.08 o 
  -7   2   1        0.11       -0.89      3.26 o 
  -6   2   1       52.71       48.94      2.93 o 
  -5   2   1        4.90        6.82      1.15 o 
  -4   2   1       11.43       12.01      1.19 o 
  -3   2   1      308.22      320.78      3.71 o 
  -2   2   1        3.03        1.69      0.51 o 
  -1   2   1      169.16      162.95      1.92 o 
   0   2   1     1402.72     1429.91      9.27 o 
   1   2   1    10125.98    11205.81     74.70 o 
   2   2   1      579.27      625.80      5.43 o 
   3   2   1      637.17      652.35      5.89 o 
   4   2   1      187.18      179.76      3.33 o 
   5   2   1       25.99       29.95      2.12 o 
   6   2   1        1.07        1.48      1.39 o 
   7   2   1        0.34        2.43      3.81 o 
  -7   3   1       13.33       20.95      3.62 o 
  -6   3   1       47.10       47.46      2.88 o 
  -5   3   1        9.26        9.89      1.29 o 
  -4   3   1       51.04       48.92      2.92 o 
  -3   3   1      163.13      154.95      2.69 o 
  -2   3   1      503.34      510.34      4.82 o 
  -1   3   1    11019.47    11932.23     71.28 o 
   0   3   1       15.21       11.77      0.62 o 
   1   3   1     3460.41     3565.82     31.56 o 
   2   3   1      129.18      139.04      2.05 o 
   3   3   1      111.34      113.70      2.27 o 
   4   3   1       40.57       41.09      1.68 o 
   5   3   1       36.07       37.20      2.60 o 
   6   3   1       17.26       24.17      2.66 o 
   7   3   1        2.68        2.32      1.86 o 
  -7   4   1       32.90       27.38      4.07 o 
  -6   4   1       99.93       99.49      5.34 o 
  -5   4   1       37.75       40.93      2.54 o 
  -4   4   1       79.79       77.09      2.21 o 
  -3   4   1      310.76      288.93      3.86 o 
  -2   4   1      261.61      272.39      3.30 o 
  -1   4   1    19914.73    21230.23    128.37 o 
   0   4   1      336.27      299.09      2.99 o 
   1   4   1     2644.27     2790.92     27.99 o 
   2   4   1       41.62       38.63      1.26 o 
   3   4   1       18.92       22.06      1.17 o 
   4   4   1       33.64       32.30      1.90 o 
   5   4   1       88.25       77.30      3.36 o 
   6   4   1        6.24        8.76      1.83 o 
   7   4   1        0.39        2.80      1.89 o 
  -7   5   1        5.96       10.55      3.04 o 
  -6   5   1       32.82       34.81      3.62 o 
  -5   5   1        6.74        6.87      1.88 o 
  -4   5   1       22.20       23.19      1.57 o 
  -3   5   1      103.63      104.72      2.28 o 
  -2   5   1      205.85      222.90      3.04 o 
  -1   5   1     4566.91     4822.17     30.28 o 
   0   5   1      275.97      233.73      2.77 o 
   1   5   1     2561.56     2568.12     16.95 o 
   2   5   1      134.80      127.33      1.87 o 
   3   5   1       83.65       81.40      1.86 o 
   4   5   1      158.25      137.67      4.09 o 
   5   5   1       18.68       17.50      2.12 o 
   6   5   1        0.84        2.11      1.62 o 
   7   5   1        1.74        1.52      1.58 o 
  -7   6   1        4.41        7.02      2.73 o 
  -6   6   1       30.08       31.17      2.93 o 
  -5   6   1       10.33       10.49      1.81 o 
  -4   6   1       89.36       80.13      3.19 o 
  -3   6   1       14.38       15.01      1.48 o 
  -2   6   1      287.84      289.89      3.68 o 
  -1   6   1      615.48      683.33      6.10 o 
   0   6   1      200.97      183.20      2.57 o 
   1   6   1      265.98      267.17      3.06 o 
   2   6   1      584.50      623.09      7.41 o 
   3   6   1      104.88       93.15      2.48 o 
   4   6   1      133.19      132.91      4.12 o 
   5   6   1       37.54       36.60      3.05 o 
   6   6   1        2.75        4.49      1.69 o 
   7   6   1        3.85        4.31      1.72 o 
  -7   7   1       17.80       26.37      4.18 o 
  -6   7   1       29.13       32.34      3.07 o 
  -5   7   1        5.37        5.27      1.70 o 
  -4   7   1      457.11      427.22      7.62 o 
  -3   7   1        4.79        6.19      0.93 o 
  -2   7   1       40.57       42.56      1.51 o 
  -1   7   1     2523.45     2624.77     18.10 o 
   0   7   1       71.43       76.11      2.16 o 
   1   7   1      855.13      866.28      7.28 o 
   2   7   1      124.61      128.39      4.38 o 
   3   7   1      114.65      107.24      3.49 o 
   4   7   1       14.12       11.12      1.90 o 
   5   7   1       43.92       42.05      3.04 o 
   6   7   1       21.99       25.37      2.90 o 
   7   7   1        5.28        6.85      1.93 o 
  -7   8   1       13.53       13.15      3.40 o 
  -6   8   1        0.62        3.00      1.64 o 
  -5   8   1        9.21       11.68      2.04 o 
  -4   8   1       22.36       20.14      2.28 o 
  -3   8   1       27.06       29.26      2.27 o 
  -2   8   1     1546.28     1568.19     12.34 o 
  -1   8   1     2855.75     3001.42     20.65 o 
   0   8   1      274.67      257.46      3.59 o 
   1   8   1      139.52      139.12      2.62 o 
   2   8   1      100.11      109.35      2.80 o 
   3   8   1       41.80       40.66      2.35 o 
   4   8   1      141.35      127.89      4.31 o 
   5   8   1       57.07       52.06      3.16 o 
   6   8   1       11.12        8.73      2.00 o 
   7   8   1        2.87        8.45      2.51 o 
  -6   9   1        2.34        3.16      1.99 o 
  -5   9   1       37.38       35.31      3.15 o 
  -4   9   1        1.66        1.57      1.28 o 
  -3   9   1        7.73        9.96      2.56 o 
  -2   9   1      920.54      916.56      8.53 o 
  -1   9   1      429.61      417.20      5.03 o 
   0   9   1      330.42      326.93      4.30 o 
   1   9   1      266.71      258.65      3.62 o 
   2   9   1       28.39       29.17      2.18 o 
   3   9   1       20.44       20.01      2.19 o 
   4   9   1      103.43       92.77      3.81 o 
   5   9   1        9.45        4.95      1.75 o 
   6   9   1        4.47        5.57      1.77 o 
  -6  10   1        8.05       11.15      2.38 o 
  -5  10   1       13.44       14.96      2.90 o 
  -4  10   1       41.85       48.39      3.07 o 
  -3  10   1       11.90       11.13      1.85 o 
  -2  10   1      277.42      256.35      4.59 o 
  -1  10   1       35.81       37.51      1.68 o 
   0  10   1      313.67      300.70      5.52 o 
   1  10   1       88.16       94.38      2.36 o 
   2  10   1       18.56       17.48      1.99 o 
   3  10   1      151.16      154.75      5.00 o 
   4  10   1       24.38       22.55      2.53 o 
   5  10   1       12.50       11.57      2.30 o 
   6  10   1       11.14       14.40      2.43 o 
  -6  11   1        0.66        3.21      2.04 o 
  -5  11   1       16.63       17.87      2.54 o 
  -4  11   1       65.96       61.27      3.32 o 
  -3  11   1      274.49      246.28      6.67 o 
  -2  11   1       40.06       35.08      2.67 o 
  -1  11   1      112.83      107.89      2.70 o 
   0  11   1       33.07       34.04      1.74 o 
   1  11   1       43.77       46.43      2.54 o 
   2  11   1       37.73       37.46      3.33 o 
   3  11   1       69.13       72.68      5.84 o 
   4  11   1       21.61       27.59      3.88 o 
   5  11   1       16.14       18.00      2.58 o 
   6  11   1       16.67       17.87      4.67 o 
  -6  12   1        0.03       -0.73      1.81 o 
  -5  12   1        0.18        1.19      1.49 o 
  -4  12   1       11.65       12.36      2.06 o 
  -3  12   1       17.15       14.57      2.16 o 
  -2  12   1      305.88      268.08      6.14 o 
  -1  12   1       22.21       20.41      1.69 o 
   0  12   1        7.05        8.97      1.44 o 
   1  12   1        3.17        6.41      1.55 o 
   2  12   1        7.51        8.85      1.83 o 
   3  12   1        8.57        7.37      1.90 o 
   4  12   1       83.46       72.96      3.71 o 
   5  12   1        3.62        6.05      1.86 o 
   6  12   1        8.09        8.11      2.03 o 
  -5  13   1        1.45        2.52      1.54 o 
  -4  13   1        3.63        5.95      1.72 o 
  -3  13   1       30.70       30.66      2.87 o 
  -2  13   1      381.46      342.95     10.96 o 
  -1  13   1       21.85       24.86      2.88 o 
   0  13   1       60.54       62.25      2.31 o 
   1  13   1       13.82       12.97      2.05 o 
   2  13   1        1.31       -0.33      1.31 o 
   3  13   1       10.30       10.44      2.01 o 
   4  13   1       37.24       34.78      3.23 o 
   5  13   1        1.71        0.43      1.79 o 
  -5  14   1        0.92        3.11      1.60 o 
  -4  14   1        4.66        2.52      1.65 o 
  -3  14   1       12.22       15.80      2.32 o 
  -2  14   1       10.00        8.53      2.38 o 
  -1  14   1        8.12        7.00      1.68 o 
   0  14   1       97.39       95.24      6.78 o 
   1  14   1        0.75        2.52      1.36 o 
   2  14   1        3.11        3.95      1.64 o 
   3  14   1       42.25       37.96      3.34 o 
   4  14   1        3.04        4.60      1.69 o 
   5  14   1       11.71       15.79      2.62 o 
  -5  15   1        0.93        4.40      1.80 o 
  -4  15   1       26.98       28.19      3.06 o 
  -3  15   1      101.03       85.77      4.09 o 
  -2  15   1        0.75        2.02      1.53 o 
  -1  15   1       14.58       16.49      2.21 o 
   0  15   1       12.78       10.77      2.96 o 
   1  15   1        1.66        0.97      1.43 o 
   2  15   1        1.28        3.67      1.67 o 
   3  15   1        8.91        9.67      2.02 o 
   4  15   1        4.87        8.09      1.91 o 
   5  15   1        7.32        8.94      2.20 o 
  -4  16   1       10.58       10.94      2.89 o 
  -3  16   1       12.81       11.95      2.20 o 
  -2  16   1       13.98       14.36      2.31 o 
  -1  16   1        1.33        2.92      2.23 o 
   0  16   1       13.95       17.94      3.53 o 
   1  16   1        3.56        4.38      1.77 o 
   2  16   1        2.62        4.71      1.85 o 
   3  16   1        7.17       12.33      2.22 o 
   4  16   1        6.68        6.61      1.88 o 
  -4  17   1        0.54        1.47      2.14 o 
  -3  17   1       16.94       14.88      2.28 o 
  -2  17   1       23.11       25.46      3.24 o 
  -1  17   1       45.38       48.27      5.08 o 
   0  17   1        0.11       -0.49      2.00 o 
   1  17   1       20.38       18.44      4.52 o 
   2  17   1        1.45        3.21      2.08 o 
   3  17   1        6.66        7.38      1.95 o 
   4  17   1        1.74        5.08      2.03 o 
  -3  18   1        2.76       10.19      2.15 o 
  -2  18   1        6.65        2.68      2.35 o 
  -1  18   1        0.35        4.53      2.59 o 
   0  18   1        7.23        6.50      4.79 o 
   1  18   1        0.23        1.68      2.11 o 
   2  18   1        2.33        0.92      1.59 o 
   3  18   1        6.11        8.00      3.33 o 
  -2  19   1        0.31        8.51      2.86 o 
  -1  19   1        6.00        6.00      2.47 o 
   0  19   1        2.39        9.40      2.95 o 
   1  19   1        5.31       11.92      2.67 o 
   2  19   1        0.88        3.00      2.21 o 
   0  20   1        2.06        3.18      2.43 o 
  -6   0   2        2.08        0.53      1.60 o 
  -5   0   2        9.07        9.45      1.83 o 
  -4   0   2       27.20       24.01      2.22 o 
  -3   0   2       12.14       12.63      1.45 o 
  -2   0   2      111.07       93.85      3.44 o 
  -1   0   2       91.08       84.93      1.65 o 
   0   0   2      600.55      555.05      5.73 o 
   1   0   2      160.78      142.85      2.52 o 
   2   0   2      314.82      356.42      8.30 o 
   3   0   2       31.73       28.73      2.92 o 
   4   0   2      212.58      202.18      5.08 o 
   5   0   2       86.69       90.75      3.79 o 
   6   0   2        1.98        4.94      3.06 o 
   7   0   2        0.64       -1.58      2.96 o 
  -7   1   2       13.28       12.26      4.05 o 
  -6   1   2       15.78       15.52      2.86 o 
  -5   1   2       17.37       22.25      1.74 o 
  -4   1   2        1.23        1.40      0.76 o 
  -3   1   2      300.37      303.60      3.88 o 
  -2   1   2      427.98      446.78      4.29 o 
  -1   1   2      493.44      488.71      3.94 o 
   0   1   2     2918.29     2998.39     18.59 o 
   1   1   2      158.06      137.93      1.76 o 
   2   1   2       49.54       49.98      1.29 o 
   3   1   2       20.16       25.07      1.22 o 
   4   1   2      254.84      259.70      4.08 o 
   5   1   2       15.46       18.34      1.61 o 
   6   1   2        4.08        3.43      1.79 o 
   7   1   2        0.81        0.81      2.00 o 
  -7   2   2        6.91        7.71      3.16 o 
  -6   2   2       15.57       19.43      2.74 o 
  -5   2   2      374.90      347.16     12.88 o 
  -4   2   2        7.65        7.79      1.06 o 
  -3   2   2        3.49        4.18      0.73 o 
  -2   2   2      122.27      129.17      2.09 o 
  -1   2   2      960.72      916.90      6.71 o 
   0   2   2     2254.84     2317.36     14.70 o 
   1   2   2       91.46       92.48      1.33 o 
   2   2   2      377.30      374.38      3.61 o 
   3   2   2       10.48       11.23      1.01 o 
   4   2   2      161.12      147.33      6.68 o 
   5   2   2        0.74        1.43      1.12 o 
   6   2   2        4.70        5.16      1.86 o 
   7   2   2        1.35        4.71      5.14 o 
  -7   3   2       13.09       17.97      3.65 o 
  -6   3   2       25.68       20.93      3.56 o 
  -5   3   2      209.93      193.76      5.23 o 
  -4   3   2       29.51       28.28      1.45 o 
  -3   3   2        1.10        0.57      0.72 o 
  -2   3   2      146.87      150.54      2.40 o 
  -1   3   2       78.61       89.88      1.60 o 
   0   3   2     1198.27     1238.74      8.59 o 
   1   3   2      423.68      398.77      5.42 o 
   2   3   2      787.06      859.41      6.92 o 
   3   3   2       29.92       28.15      1.24 o 
   4   3   2      245.72      248.46      3.94 o 
   5   3   2       32.34       39.93      3.04 o 
   6   3   2       10.38       10.27      1.92 o 
   7   3   2        0.45        7.01      2.24 o 
  -7   4   2       21.01       25.72      4.55 o 
  -6   4   2        0.45        1.07      2.14 o 
  -5   4   2        7.38        7.28      1.35 o 
  -4   4   2       12.72       17.61      1.41 o 
  -3   4   2       15.40       18.30      1.22 o 
  -2   4   2      257.76      284.99      3.49 o 
  -1   4   2      737.32      793.57      6.43 o 
   0   4   2       77.84       74.39      1.41 o 
   1   4   2       48.01       42.72      1.63 o 
   2   4   2      376.58      417.48      4.73 o 
   3   4   2      115.57      111.84      2.17 o 
   4   4   2       95.37       87.63      3.22 o 
   5   4   2       86.80       81.45      3.53 o 
   6   4   2        7.60        6.82      1.73 o 
   7   4   2        2.71        4.91      2.01 o 
  -7   5   2        2.01        7.11      2.64 o 
  -6   5   2        1.37       -0.49      2.15 o 
  -5   5   2        0.01        1.49      1.28 o 
  -4   5   2      104.42       96.21      2.53 o 
  -3   5   2        3.98        3.59      0.80 o 
  -2   5   2      193.36      211.15      4.18 o 
  -1   5   2       66.55       66.62      1.99 o 
   0   5   2      394.53      407.28      4.00 o 
   1   5   2       28.92       27.90      1.47 o 
   2   5   2       33.25       37.73      1.87 o 
   3   5   2      262.05      260.95      3.38 o 
   4   5   2       19.90       23.00      2.24 o 
   5   5   2        9.87       10.92      3.34 o 
   6   5   2        2.69        1.94      1.58 o 
   7   5   2        1.61        4.57      1.77 o 
  -7   6   2        4.97       12.72      3.23 o 
  -6   6   2       27.51       32.12      3.57 o 
  -5   6   2       60.70       66.50      3.10 o 
  -4   6   2       16.84       17.69      1.72 o 
  -3   6   2       71.98       69.66      2.00 o 
  -2   6   2      109.19      129.23      2.48 o 
  -1   6   2      318.82      314.34      3.75 o 
   0   6   2      754.56      792.67      6.12 o 
   1   6   2      371.87      361.28      4.27 o 
   2   6   2      202.34      213.42      4.38 o 
   3   6   2       78.76       70.86      2.84 o 
   4   6   2       82.67       86.13      3.69 o 
   5   6   2        0.26        2.31      1.37 o 
   6   6   2        2.14        4.08      1.63 o 
   7   6   2        4.21        4.51      1.79 o 
  -7   7   2       12.21       17.86      3.71 o 
  -6   7   2        3.13        9.31      5.44 o 
  -5   7   2       51.58       54.18      3.72 o 
  -4   7   2       58.00       49.43      3.67 o 
  -3   7   2       30.59       32.18      2.27 o 
  -2   7   2      423.65      400.90      4.77 o 
  -1   7   2      528.28      519.88      5.37 o 
   0   7   2      150.17      152.07      2.54 o 
   1   7   2       66.87       67.80      1.50 o 
   2   7   2      215.41      232.63      6.35 o 
   3   7   2        9.96       11.18      2.28 o 
   4   7   2      117.95      115.04      4.06 o 
   5   7   2       15.92        9.87      2.06 o 
   6   7   2        6.29        9.40      2.06 o 
   7   7   2        0.72        4.74      1.91 o 
  -7   8   2        2.76        3.27      2.96 o 
  -6   8   2        1.14       -0.12      2.14 o 
  -5   8   2        1.40        0.94      1.40 o 
  -4   8   2        0.92        0.72      1.32 o 
  -3   8   2       73.41       73.06      2.19 o 
  -2   8   2      775.75      772.30      8.19 o 
  -1   8   2      850.82      846.13      7.77 o 
   0   8   2       55.71       53.27      1.65 o 
   1   8   2       76.43       81.08      1.78 o 
   2   8   2      101.33      100.94      4.35 o 
   3   8   2       45.27       37.58      2.39 o 
   4   8   2       38.65       31.21      2.67 o 
   5   8   2       36.03       37.38      3.22 o 
   6   8   2        7.41        5.73      1.86 o 
   7   8   2        7.13       12.71      2.29 o 
  -6   9   2        1.12       -0.81      2.07 o 
  -5   9   2        2.45        0.28      2.04 o 
  -4   9   2       21.51       28.84      2.64 o 
  -3   9   2       32.67       34.15      2.94 o 
  -2   9   2      529.70      507.70      7.68 o 
  -1   9   2       55.70       58.41      2.03 o 
   0   9   2      259.95      258.57      3.78 o 
   1   9   2        6.09        5.62      0.87 o 
   2   9   2       58.98       55.77      2.66 o 
   3   9   2      124.88      110.62      5.43 o 
   4   9   2       35.32       32.52      2.91 o 
   5   9   2        1.94        4.01      1.65 o 
   6   9   2        0.60        3.24      1.69 o 
  -6  10   2        2.59        8.88      2.93 o 
  -5  10   2        0.28       -0.90      1.33 o 
  -4  10   2        6.45        6.45      1.68 o 
  -3  10   2      190.90      175.08      4.80 o 
  -2  10   2        9.58       11.07      1.27 o 
  -1  10   2      126.61      131.73      2.86 o 
   0  10   2       19.04       20.52      1.52 o 
   1  10   2       99.02       97.97      2.70 o 
   2  10   2       10.79       10.38      1.74 o 
   3  10   2       25.41       30.71      2.76 o 
   4  10   2       16.17       19.22      2.41 o 
   5  10   2        8.08        8.13      1.92 o 
   6  10   2        2.27        2.83      1.82 o 
  -6  11   2        0.38       -0.98      2.23 o 
  -5  11   2        8.85       11.13      2.09 o 
  -4  11   2       25.12       25.46      4.23 o 
  -3  11   2        5.02        3.24      1.48 o 
  -2  11   2      149.80      142.39      6.43 o 
  -1  11   2       92.65       92.52      2.55 o 
   0  11   2       19.30       22.12      1.63 o 
   1  11   2       44.28       43.99      3.48 o 
   2  11   2       18.45       21.28      2.28 o 
   3  11   2       12.15       13.86      2.07 o 
   4  11   2       46.74       43.86      3.21 o 
   5  11   2        8.58        9.54      1.96 o 
   6  11   2        3.66        4.26      1.84 o 
  -6  12   2        3.07        2.12      3.46 o 
  -5  12   2        0.08        0.05      1.44 o 
  -4  12   2        0.50        0.80      1.33 o 
  -3  12   2      242.09      222.08      5.84 o 
  -2  12   2      132.90      114.47      4.01 o 
  -1  12   2      202.10      188.53      4.22 o 
   0  12   2       43.78       43.06      3.80 o 
   1  12   2       44.40       41.02      3.84 o 
   2  12   2        3.70        5.85      1.58 o 
   3  12   2       55.07       54.24      3.16 o 
   4  12   2       23.36       19.60      2.55 o 
   5  12   2        2.47        1.57      1.63 o 
   6  12   2        0.55        1.32      2.07 o 
  -5  13   2        0.34        2.06      1.85 o 
  -4  13   2        2.70        2.00      1.46 o 
  -3  13   2       31.22       28.65      2.88 o 
  -2  13   2      186.64      165.34      4.98 o 
  -1  13   2       47.61       40.95      2.86 o 
   0  13   2      100.08       91.34      3.55 o 
   1  13   2        5.70        5.54      2.80 o 
   2  13   2       17.84       20.50      2.38 o 
   3  13   2       49.89       49.26      3.23 o 
   4  13   2       10.16        8.77      2.02 o 
   5  13   2        0.80        2.56      1.53 o 
  -5  14   2        1.53        4.07      1.68 o 
  -4  14   2        0.04        2.24      1.42 o 
  -3  14   2       94.58       89.89      3.99 o 
  -2  14   2       10.86        8.98      1.86 o 
  -1  14   2        3.51        7.09      1.68 o 
   0  14   2       16.90       17.81      2.17 o 
   1  14   2        0.65        1.98      1.47 o 
   2  14   2       23.98       26.49      3.24 o 
   3  14   2        3.42        3.01      1.73 o 
   4  14   2        1.30        0.91      1.62 o 
   5  14   2       12.90       12.88      2.27 o 
  -5  15   2        1.65        3.89      4.59 o 
  -4  15   2        1.38       -0.64      2.10 o 
  -3  15   2        5.23        6.53      1.89 o 
  -2  15   2       10.09       11.77      2.39 o 
  -1  15   2       11.94       11.50      2.17 o 
   0  15   2       17.07       18.68      2.31 o 
   1  15   2        3.67        4.22      1.61 o 
   2  15   2       14.24       11.66      2.67 o 
   3  15   2       15.64       16.81      2.76 o 
   4  15   2       10.41       10.29      2.10 o 
   5  15   2        2.49       -0.64      1.90 o 
  -4  16   2        9.10        7.37      1.95 o 
  -3  16   2       77.33       64.88      5.58 o 
  -2  16   2        8.29        9.50      1.94 o 
  -1  16   2        6.09        2.99      2.08 o 
   0  16   2       22.44       19.50      3.44 o 
   1  16   2        4.05        2.32      1.64 o 
   2  16   2        1.04        1.86      2.23 o 
   3  16   2       32.19       28.52      3.20 o 
   4  16   2        2.64        1.81      2.60 o 
  -4  17   2        6.63        7.71      2.10 o 
  -3  17   2       27.36       27.89      3.05 o 
  -2  17   2        9.70       11.16      3.32 o 
  -1  17   2       23.39       23.26      5.02 o 
   0  17   2        1.77        1.67      2.12 o 
   1  17   2        0.09        2.70      1.84 o 
   2  17   2        8.79        9.36      2.13 o 
   3  17   2       13.15       14.51      3.30 o 
   4  17   2        0.64        1.83      1.90 o 
  -3  18   2       12.07       10.37      2.21 o 
  -2  18   2       12.71       16.75      3.71 o 
  -1  18   2        6.94        5.60      2.87 o 
   0  18   2        0.27        3.39      2.11 o 
   1  18   2        4.94        2.59      2.89 o 
   2  18   2        8.63       13.51      2.26 o 
   3  18   2        0.13        1.50      2.93 o 
  -2  19   2        2.28        3.87      2.41 o 
  -1  19   2        2.14        2.94      2.31 o 
   0  19   2        1.86        9.85      2.81 o 
   1  19   2        1.53        2.59      2.06 o 
   2  19   2        0.78        7.31      2.17 o 
  -7   0   3        0.85        1.28      3.51 o 
  -6   0   3        0.05        1.36      1.91 o 
  -5   0   3       13.23       11.07      1.88 o 
  -4   0   3       15.93       19.04      2.01 o 
  -3   0   3       95.25      104.72      3.08 o 
  -2   0   3     3684.13     4192.42     37.65 o 
  -1   0   3       22.54       20.57      1.60 o 
   0   0   3       97.13       90.20      1.91 o 
   1   0   3      261.17      264.37      4.03 o 
   2   0   3      201.32      201.63      3.92 o 
   3   0   3      246.70      265.14      5.27 o 
   4   0   3       12.19       12.49      2.43 o 
   5   0   3       97.13       96.40      3.96 o 
   6   0   3        0.10       -0.69      2.42 o 
   7   0   3       15.16       10.28      4.35 o 
  -7   1   3        1.63        3.98      2.32 o 
  -6   1   3       61.43       65.35      2.98 o 
  -5   1   3       79.73       74.38      2.41 o 
  -4   1   3       35.79       36.35      1.58 o 
  -3   1   3      204.66      205.04      3.09 o 
  -2   1   3      249.52      272.58      3.11 o 
  -1   1   3      421.39      390.04      3.40 o 
   0   1   3     1181.90     1175.92      8.15 o 
   1   1   3      206.40      197.75      2.37 o 
   2   1   3      480.43      488.79      5.58 o 
   3   1   3     1010.55     1198.24      9.98 o 
   4   1   3      140.17      137.88      2.98 o 
   5   1   3        8.62       10.34      1.57 o 
   6   1   3        3.46        6.92      2.01 o 
   7   1   3        0.08       -1.62      1.96 o 
  -7   2   3        3.48        4.39      2.34 o 
  -6   2   3       11.51       12.06      2.38 o 
  -5   2   3        2.33        2.95      0.97 o 
  -4   2   3       22.34       24.43      1.49 o 
  -3   2   3      481.60      539.43      6.03 o 
  -2   2   3      346.06      342.56      3.69 o 
  -1   2   3     1191.66     1199.87      8.57 o 
   0   2   3     1644.20     1588.91     10.70 o 
   1   2   3      115.67      114.22      1.70 o 
   2   2   3      766.58      801.63      6.72 o 
   3   2   3      398.35      418.06      4.83 o 
   4   2   3        0.74        1.61      0.81 o 
   5   2   3        7.51        7.47      1.61 o 
   6   2   3       17.05       18.56      2.27 o 
   7   2   3        3.75        7.42      2.55 o 
  -7   3   3        5.64        4.93      2.53 o 
  -6   3   3       21.85       27.14      4.10 o 
  -5   3   3       18.44       21.81      1.69 o 
  -4   3   3       44.46       44.07      1.77 o 
  -3   3   3       18.48       20.71      1.16 o 
  -2   3   3     1118.53     1193.82      9.25 o 
  -1   3   3      233.42      194.07      2.46 o 
   0   3   3      645.95      672.16      5.41 o 
   1   3   3        5.70        4.97      0.51 o 
   2   3   3      491.53      519.32      4.84 o 
   3   3   3      319.65      358.42      4.34 o 
   4   3   3       57.75       55.12      2.20 o 
   5   3   3       16.97       19.37      2.42 o 
   6   3   3        1.91        3.81      1.90 o 
   7   3   3        2.92        4.51      2.49 o 
  -7   4   3        5.20        7.46      2.63 o 
  -6   4   3        1.16        4.65      2.37 o 
  -5   4   3       16.37       16.95      1.59 o 
  -4   4   3       48.82       47.21      1.86 o 
  -3   4   3       57.99       52.54      1.79 o 
  -2   4   3     1467.87     1676.56     12.33 o 
  -1   4   3      261.48      269.06      3.46 o 
   0   4   3       12.24       13.08      0.79 o 
   1   4   3       97.39       95.24      2.78 o 
   2   4   3      159.55      141.63      2.36 o 
   3   4   3      309.16      320.98      5.68 o 
   4   4   3       46.81       45.08      2.81 o 
   5   4   3       14.94       16.21      2.21 o 
   6   4   3       12.49        9.44      2.95 o 
   7   4   3        3.24        6.01      3.04 o 
  -7   5   3        8.24        9.56      2.52 o 
  -6   5   3       18.18       18.50     10.33 o 
  -5   5   3       15.36       15.75      1.69 o 
  -4   5   3      237.98      239.82      4.30 o 
  -3   5   3       19.66       20.92      1.38 o 
  -2   5   3      455.78      496.12      5.23 o 
  -1   5   3      219.43      210.77      2.91 o 
   0   5   3       10.57       10.06      1.13 o 
   1   5   3       64.58       65.25      1.98 o 
   2   5   3       31.58       38.00      1.96 o 
   3   5   3      718.08      741.56      9.85 o 
   4   5   3       44.71       41.76      2.63 o 
   5   5   3        0.82        1.14      1.38 o 
   6   5   3        0.45        1.61      1.40 o 
   7   5   3        2.67        4.76      1.81 o 
  -7   6   3        3.41        8.08      2.92 o 
  -6   6   3       19.66       20.48      3.66 o 
  -5   6   3        2.93        4.21      1.69 o 
  -4   6   3       14.27       18.57      1.54 o 
  -3   6   3       65.99       65.19      1.99 o 
  -2   6   3      551.01      558.34      5.82 o 
  -1   6   3       13.30       15.09      1.19 o 
   0   6   3       50.55       44.89      1.34 o 
   1   6   3       13.67       15.14      1.06 o 
   2   6   3      154.18      160.29      4.10 o 
   3   6   3      123.24      114.66      3.62 o 
   4   6   3       60.69       61.46      2.96 o 
   5   6   3        8.62        5.79      1.60 o 
   6   6   3        0.19        1.29      1.45 o 
   7   6   3        4.99        6.59      2.50 o 
  -7   7   3        2.80        3.25      3.66 o 
  -6   7   3        1.05        2.18      2.23 o 
  -5   7   3        0.67        2.02      1.28 o 
  -4   7   3       30.11       30.79      2.12 o 
  -3   7   3        2.69        0.84      0.85 o 
  -2   7   3      176.27      202.36      3.48 o 
  -1   7   3       33.22       34.13      1.41 o 
   0   7   3       18.57       18.94      1.08 o 
   1   7   3      109.86      105.57      2.15 o 
   2   7   3       51.09       56.59      3.19 o 
   3   7   3       56.82       52.34      2.64 o 
   4   7   3       22.03       31.49      2.84 o 
   5   7   3        5.20        4.68      1.55 o 
   6   7   3        5.97        6.66      2.65 o 
   7   7   3        0.07        5.21      2.56 o 
  -7   8   3       12.33       12.65      7.41 o 
  -6   8   3        2.16        4.42      5.61 o 
  -5   8   3       20.10       20.74      2.77 o 
  -4   8   3       47.92       49.18      2.70 o 
  -3   8   3       66.20       68.85      2.23 o 
  -2   8   3      114.13      118.40      2.66 o 
  -1   8   3      218.15      210.98      3.36 o 
   0   8   3        5.67        8.03      0.95 o 
   1   8   3       58.04       62.03      1.53 o 
   2   8   3       23.56       29.46      2.08 o 
   3   8   3      130.05      126.40      4.12 o 
   4   8   3        9.07        5.87      1.69 o 
   5   8   3        4.87        3.05      1.58 o 
   6   8   3        1.13        2.29      1.82 o 
  -6   9   3        1.75        2.45      2.29 o 
  -5   9   3        3.05        0.99      1.48 o 
  -4   9   3       62.09       62.61      4.27 o 
  -3   9   3        5.28        4.23      1.59 o 
  -2   9   3       58.43       53.45      1.97 o 
  -1   9   3      143.65      137.82      2.83 o 
   0   9   3       59.04       57.81      1.84 o 
   1   9   3       19.35       21.14      1.13 o 
   2   9   3      115.70      114.00      5.03 o 
   3   9   3       78.94       70.34      3.23 o 
   4   9   3        3.86        2.64      1.41 o 
   5   9   3        7.22        7.17      2.03 o 
   6   9   3        2.34        4.66      1.67 o 
  -6  10   3        2.68        6.18      2.64 o 
  -5  10   3        1.48        2.31      1.92 o 
  -4  10   3        3.44        3.04      1.29 o 
  -3  10   3       15.51       14.75      2.01 o 
  -2  10   3       44.18       44.33      1.79 o 
  -1  10   3       23.78       25.25      1.62 o 
   0  10   3       56.18       55.78      1.91 o 
   1  10   3        9.65       10.84      1.67 o 
   2  10   3       63.16       65.06      3.01 o 
   3  10   3        3.67        2.90      1.60 o 
   4  10   3       37.35       30.23      4.00 o 
   5  10   3        3.76        4.09      1.60 o 
   6  10   3        1.96        3.44      1.65 o 
  -6  11   3        1.92        3.53      2.80 o 
  -5  11   3        2.06        3.26      1.96 o 
  -4  11   3        5.35        4.60      1.56 o 
  -3  11   3       36.06       38.92      2.69 o 
  -2  11   3       24.04       27.55      1.88 o 
  -1  11   3       41.21       36.54      1.89 o 
   0  11   3       25.90       27.67      1.61 o 
   1  11   3       38.38       42.78      2.57 o 
   2  11   3        2.22        2.13      2.32 o 
   3  11   3        9.99       11.37      2.02 o 
   4  11   3        6.32        7.10      1.80 o 
   5  11   3        2.24        2.76      2.03 o 
   6  11   3        3.81        5.72      1.89 o 
  -6  12   3        5.93        5.62      2.97 o 
  -5  12   3        0.98        2.58      1.93 o 
  -4  12   3        4.45        6.63      1.84 o 
  -3  12   3       87.93       81.91      4.91 o 
  -2  12   3       17.61       17.71      3.61 o 
  -1  12   3       37.31       35.40      1.97 o 
   0  12   3       15.38       17.02      2.00 o 
   1  12   3       33.26       35.91      2.94 o 
   2  12   3       34.45       33.54      2.82 o 
   3  12   3       30.90       33.67      3.10 o 
   4  12   3        1.22        3.01      1.59 o 
   5  12   3        1.44        2.46      1.65 o 
   6  12   3        2.75        7.28      2.86 o 
  -5  13   3        0.40        2.74      1.88 o 
  -4  13   3        9.28       10.73      1.99 o 
  -3  13   3        4.70        2.16      1.48 o 
  -2  13   3        4.66        4.11      1.54 o 
  -1  13   3        5.92        7.12      1.57 o 
   0  13   3       35.33       30.61      2.66 o 
   1  13   3       20.59       26.02      2.55 o 
   2  13   3       54.10       53.09      3.12 o 
   3  13   3        9.31        9.97      2.02 o 
   4  13   3        0.11        1.83      1.54 o 
   5  13   3        4.21        6.95      1.97 o 
  -5  14   3        3.52        6.70      2.20 o 
  -4  14   3        0.86        3.27      1.60 o 
  -3  14   3        6.93        7.63      1.84 o 
  -2  14   3        8.03       10.85      2.48 o 
  -1  14   3        0.07       -0.76      1.23 o 
   0  14   3       37.89       36.91      3.99 o 
   1  14   3        7.92        8.59      1.83 o 
   2  14   3       19.26       17.70      2.81 o 
   3  14   3        0.63        1.09      1.40 o 
   4  14   3        0.51       -0.06      1.22 o 
   5  14   3        2.70        4.57      1.83 o 
  -5  15   3        1.52        2.89      2.16 o 
  -4  15   3        0.08        4.64      1.60 o 
  -3  15   3       13.67       12.07      2.22 o 
  -2  15   3       21.49       22.89      2.85 o 
  -1  15   3        0.90        3.67      2.21 o 
   0  15   3       19.54       21.25      2.50 o 
   1  15   3        3.10        4.86      1.73 o 
   2  15   3        6.01        7.80      1.96 o 
   3  15   3        5.83        6.18      1.73 o 
   4  15   3        0.26        0.52      2.35 o 
   5  15   3        0.38        0.30      2.32 o 
  -4  16   3       13.16       16.39      2.41 o 
  -3  16   3       26.12       20.05      2.57 o 
  -2  16   3       14.02       12.88      2.44 o 
  -1  16   3        2.63        2.92      2.17 o 
   0  16   3       10.12        7.01      2.66 o 
   1  16   3        1.77        1.93      1.96 o 
   2  16   3       23.13       23.90      2.72 o 
   3  16   3        9.52        9.52      1.99 o 
   4  16   3        0.74        1.14      1.60 o 
  -4  17   3        7.68        9.63      2.12 o 
  -3  17   3        1.25        3.48      1.67 o 
  -2  17   3        5.35        7.90      2.65 o 
  -1  17   3        2.26        3.33      2.15 o 
   0  17   3        8.71       10.90      2.79 o 
   1  17   3       16.52       16.09      2.59 o 
   2  17   3       17.69       18.77      2.58 o 
   3  17   3        2.32        2.68      1.56 o 
  -3  18   3        0.06       -0.29      1.73 o 
  -2  18   3        4.78        4.90      2.53 o 
  -1  18   3        7.82        5.86      2.47 o 
   0  18   3        3.27        1.28      2.05 o 
   1  18   3        8.29        9.23      2.46 o 
   2  18   3        4.13        5.36      1.69 o 
   3  18   3        0.81        4.05      1.77 o 
  -2  19   3        6.71       11.98      3.26 o 
  -1  19   3        3.04        2.37      4.05 o 
   0  19   3        2.83        3.68      2.37 o 
   1  19   3        3.49        0.76      2.12 o 
   2  19   3        4.28        1.51      2.18 o 
  -7   0   4        0.36       -1.63      2.96 o 
  -6   0   4       43.77       45.29      4.82 o 
  -5   0   4       14.76       18.48      4.05 o 
  -4   0   4        2.55        5.94      1.35 o 
  -3   0   4      497.77      525.30      7.67 o 
  -2   0   4        0.77        1.24      0.54 o 
  -1   0   4        0.29        0.12      0.89 o 
   0   0   4       78.12       71.05      1.97 o 
   1   0   4        2.82        3.34      0.90 o 
   2   0   4        0.79        1.34      0.86 o 
   3   0   4      173.32      164.75      6.09 o 
   4   0   4        1.33        0.89      1.21 o 
   5   0   4       59.45       57.83      3.17 o 
   6   0   4        2.81        4.30      3.01 o 
   7   0   4       15.67       18.68      5.09 o 
  -7   1   4        1.70        2.29      3.08 o 
  -6   1   4       18.93       20.37      2.30 o 
  -5   1   4       23.90       26.64      2.41 o 
  -4   1   4       59.34       61.04      1.84 o 
  -3   1   4      797.29      852.37      7.60 o 
  -2   1   4       11.28       11.09      1.10 o 
  -1   1   4       40.04       38.32      1.10 o 
   0   1   4       90.19       87.48      1.43 o 
   1   1   4       25.89       27.95      1.05 o 
   2   1   4      247.10      272.63      3.43 o 
   3   1   4        8.72        9.61      1.06 o 
   4   1   4        2.10        3.61      0.97 o 
   5   1   4        2.27        3.07      1.32 o 
   6   1   4       34.38       31.82      5.49 o 
   7   1   4        0.57        8.41      2.69 o 
  -7   2   4        0.29        8.18      3.36 o 
  -6   2   4        1.44        0.72      1.37 o 
  -5   2   4        2.81        3.09      1.39 o 
  -4   2   4       48.10       48.45      2.17 o 
  -3   2   4      265.65      263.52      3.61 o 
  -2   2   4       10.02       13.19      1.08 o 
  -1   2   4      221.62      214.89      2.50 o 
   0   2   4       57.58       55.95      1.47 o 
   1   2   4      297.04      282.09      3.15 o 
   2   2   4     2390.26     2705.21     18.99 o 
   3   2   4      169.63      166.93      2.94 o 
   4   2   4       21.76       23.36      1.63 o 
   5   2   4       28.99       30.19      3.58 o 
   6   2   4        8.41        8.68      2.11 o 
   7   2   4        0.99        2.17      2.35 o 
  -7   3   4        2.77        4.42      2.52 o 
  -6   3   4        2.40        5.57      2.06 o 
  -5   3   4       62.50       54.25      2.82 o 
  -4   3   4       10.89       12.19      1.58 o 
  -3   3   4      485.41      565.27      5.92 o 
  -2   3   4      103.02       98.60      1.94 o 
  -1   3   4      168.71      182.70      2.46 o 
   0   3   4      146.95      141.93      2.10 o 
   1   3   4      363.11      358.19      4.08 o 
   2   3   4      152.20      153.46      2.86 o 
   3   3   4        2.94        2.15      0.80 o 
   4   3   4        2.14        1.63      1.15 o 
   5   3   4        6.71        6.93      2.78 o 
   6   3   4        6.85       11.16      2.38 o 
   7   3   4        2.15        4.69      2.50 o 
  -7   4   4        2.03        1.75      2.51 o 
  -6   4   4       20.81       21.90      3.82 o 
  -5   4   4       12.88       13.29      1.84 o 
  -4   4   4       36.47       39.25      2.08 o 
  -3   4   4      259.27      260.96      5.40 o 
  -2   4   4        4.22        5.23      0.78 o 
  -1   4   4        9.65       10.27      1.09 o 
   0   4   4      111.70      101.60      1.84 o 
   1   4   4      249.21      272.50      3.03 o 
   2   4   4        4.10        3.76      0.57 o 
   3   4   4        7.16        6.48      1.04 o 
   4   4   4      137.08      134.04      5.08 o 
   5   4   4        0.55        1.60      1.38 o 
   6   4   4       20.67       17.88      2.37 o 
   7   4   4        0.70       -2.16      2.25 o 
  -7   5   4        0.81       -0.60      2.37 o 
  -6   5   4        7.48        2.94      2.38 o 
  -5   5   4        0.47       -0.23      1.54 o 
  -4   5   4      101.35       97.12      2.64 o 
  -3   5   4      181.81      183.12      3.24 o 
  -2   5   4       50.86       44.15      1.54 o 
  -1   5   4      213.22      215.55      3.03 o 
   0   5   4      110.98      106.14      1.96 o 
   1   5   4       87.62       83.02      2.35 o 
   2   5   4      237.44      273.03      5.07 o 
   3   5   4        8.84        8.74      1.49 o 
   4   5   4        3.44        4.02      1.41 o 
   5   5   4       18.58       20.99      2.41 o 
   6   5   4        9.69       10.41      2.04 o 
   7   5   4        5.83        6.70      2.44 o 
  -7   6   4        2.13        3.69      2.53 o 
  -6   6   4       10.52       14.64      3.21 o 
  -5   6   4        5.72        4.69      2.33 o 
  -4   6   4      225.61      213.26      3.96 o 
  -3   6   4        6.77        8.14      1.13 o 
  -2   6   4       39.71       37.37      1.49 o 
  -1   6   4      354.44      370.24      4.35 o 
   0   6   4      134.50      130.24      2.30 o 
   1   6   4      396.39      400.77      4.79 o 
   2   6   4      142.80      164.66      4.04 o 
   3   6   4      100.31       94.83      3.95 o 
   4   6   4       58.60       54.35      2.98 o 
   5   6   4       22.08       23.42      6.70 o 
   6   6   4        8.47       10.44      3.17 o 
   7   6   4        2.01        0.61      1.70 o 
  -7   7   4        2.18        7.55      2.26 o 
  -6   7   4        9.11        9.71      3.93 o 
  -5   7   4       13.28       14.43      2.93 o 
  -4   7   4       46.58       43.23      2.03 o 
  -3   7   4       79.54       91.85      2.51 o 
  -2   7   4      140.27      134.12      2.78 o 
  -1   7   4       91.34       95.07      2.20 o 
   0   7   4       49.45       49.31      1.70 o 
   1   7   4      753.26      775.88      8.18 o 
   2   7   4       11.75       10.55      1.59 o 
   3   7   4       13.76       15.98      1.91 o 
   4   7   4        0.22        1.24      1.30 o 
   5   7   4        3.51        3.05      1.57 o 
   6   7   4        0.01        0.67      1.46 o 
  -6   8   4        1.91        6.04      3.68 o 
  -5   8   4       10.91       10.00      2.66 o 
  -4   8   4       25.67       24.13      1.99 o 
  -3   8   4       32.52       33.88      1.86 o 
  -2   8   4        7.08        7.86      1.16 o 
  -1   8   4       76.63       71.09      2.04 o 
   0   8   4       11.58       11.11      1.06 o 
   1   8   4      158.02      150.72      3.38 o 
   2   8   4       69.64       67.94      2.86 o 
   3   8   4       75.26       72.58      3.59 o 
   4   8   4        2.89        4.57      1.53 o 
   5   8   4       30.15       27.57      2.85 o 
   6   8   4        0.08       -1.57      1.57 o 
  -6   9   4        0.20        0.10      1.61 o 
  -5   9   4       10.35        8.85      2.90 o 
  -4   9   4       31.11       25.23      2.27 o 
  -3   9   4       29.33       28.30      1.85 o 
  -2   9   4        2.42        3.92      1.16 o 
  -1   9   4      144.52      151.67      3.05 o 
   0   9   4        7.36        9.21      1.04 o 
   1   9   4       22.50       23.87      2.16 o 
   2   9   4       96.73       90.22      3.40 o 
   3   9   4       18.88       17.47      2.56 o 
   4   9   4        3.66        2.91      1.54 o 
   5   9   4        2.19        2.89      1.65 o 
   6   9   4        0.39       -0.93      1.47 o 
  -6  10   4        8.42       11.63      3.30 o 
  -5  10   4        8.80        3.73      3.78 o 
  -4  10   4       59.29       52.34      2.95 o 
  -3  10   4      114.32      102.92      3.25 o 
  -2  10   4        1.62        0.81      0.97 o 
  -1  10   4      136.92      134.65      3.00 o 
   0  10   4       48.45       50.17      1.86 o 
   1  10   4       67.44       72.14      3.10 o 
   2  10   4       12.15       14.37      1.95 o 
   3  10   4       16.28       15.05      2.18 o 
   4  10   4       31.28       30.00      2.93 o 
   5  10   4        5.06        7.47      1.94 o 
   6  10   4        4.72        5.44      1.94 o 
  -6  11   4        4.44        1.02      2.72 o 
  -5  11   4        4.23        3.58      5.78 o 
  -4  11   4       20.48       17.59      2.35 o 
  -3  11   4       25.56       25.50      2.50 o 
  -2  11   4       28.03       29.22      1.93 o 
  -1  11   4       20.09       18.72      1.57 o 
   0  11   4       13.64       13.09      1.37 o 
   1  11   4      114.03      107.86      3.85 o 
   2  11   4       41.87       40.48      2.85 o 
   3  11   4        7.80        8.25      1.95 o 
   4  11   4        4.69        3.83      1.83 o 
   5  11   4        0.67        2.13      1.59 o 
   6  11   4        0.21       -1.33      1.50 o 
  -6  12   4        5.90        8.85      5.09 o 
  -5  12   4        2.24        2.40      2.23 o 
  -4  12   4        5.29        8.07      1.83 o 
  -3  12   4        0.08       -1.27      1.33 o 
  -2  12   4       12.06       11.53      1.65 o 
  -1  12   4       10.58       11.06      1.39 o 
   0  12   4       12.27       13.47      1.96 o 
   1  12   4        9.21        7.15      1.77 o 
   2  12   4       34.56       34.57      2.85 o 
   3  12   4        1.61       -0.71      1.27 o 
   4  12   4        7.60        6.66      1.93 o 
   5  12   4        0.96        1.44      1.49 o 
  -5  13   4        5.74        5.76      2.60 o 
  -4  13   4        2.43        2.63      1.58 o 
  -3  13   4       13.72       16.68      2.22 o 
  -2  13   4       41.79       38.80      2.62 o 
  -1  13   4       26.48       29.35      2.65 o 
   0  13   4       27.29       26.74      2.66 o 
   1  13   4       30.93       29.73      2.78 o 
   2  13   4       42.65       38.48      3.21 o 
   3  13   4        3.38        1.46      1.43 o 
   4  13   4        1.10        2.77      1.52 o 
   5  13   4        0.81       -1.07      1.37 o 
  -5  14   4        7.98       14.13      7.54 o 
  -4  14   4        2.40        7.16      1.85 o 
  -3  14   4       54.71       55.27      3.19 o 
  -2  14   4       28.73       29.06      2.74 o 
  -1  14   4       20.97       18.41      2.00 o 
   0  14   4       16.31       15.85      2.21 o 
   1  14   4       14.90       13.78      2.19 o 
   2  14   4        4.16        4.23      1.72 o 
   3  14   4       20.21       16.44      2.43 o 
   4  14   4        0.02       -0.81      1.44 o 
   5  14   4        4.85        7.15      2.10 o 
  -5  15   4        5.62        9.91      3.27 o 
  -4  15   4        3.77        5.52      2.25 o 
  -3  15   4        8.08        9.77      1.92 o 
  -2  15   4        2.14        4.50      1.69 o 
  -1  15   4        8.31       13.74      2.95 o 
   0  15   4        4.23        2.32      1.58 o 
   1  15   4        0.37        2.10      1.51 o 
   2  15   4       10.48        9.41      1.95 o 
   3  15   4        0.24        0.38      1.52 o 
   4  15   4        2.21        1.05      1.68 o 
  -4  16   4        5.64        5.01      2.25 o 
  -3  16   4        2.28        2.86      1.53 o 
  -2  16   4        0.14        2.83      1.84 o 
  -1  16   4       13.93        8.91      3.85 o 
   0  16   4        4.08        3.03      1.67 o 
   1  16   4       13.49       12.41      2.25 o 
   2  16   4        7.45        9.35      1.91 o 
   3  16   4        0.54        4.07      1.65 o 
   4  16   4        0.42       -0.36      1.70 o 
  -4  17   4        0.52        1.15      2.02 o 
  -3  17   4        0.06        0.04      1.73 o 
  -2  17   4       12.75       10.11      2.95 o 
  -1  17   4        5.33        7.09      2.65 o 
   0  17   4        4.49        6.30      2.41 o 
   1  17   4       34.76       37.04      3.35 o 
   2  17   4        7.41        7.54      1.99 o 
   3  17   4        1.89        1.50      1.67 o 
  -3  18   4        1.03        3.46      2.27 o 
  -2  18   4       14.14       16.85      5.71 o 
  -1  18   4        3.19        7.10      2.57 o 
   0  18   4        6.62        4.33      2.28 o 
   1  18   4        2.68        1.76      2.47 o 
   2  18   4        0.25       -0.11      1.38 o 
   3  18   4        3.44        6.27      5.49 o 
  -2  19   4        4.45       10.46      8.30 o 
  -1  19   4        0.28        3.12      2.36 o 
   0  19   4        3.26        3.68      2.87 o 
   1  19   4        0.66        1.13      1.96 o 
   2  19   4        0.04        2.57      2.58 o 
  -7   0   5        0.10        1.01      2.06 o 
  -6   0   5        3.72        8.20      2.55 o 
  -5   0   5       16.99       20.85      3.24 o 
  -4   0   5       79.90       84.64     10.48 o 
  -3   0   5      419.87      450.21      6.88 o 
  -2   0   5       25.93       27.01      2.29 o 
  -1   0   5      160.94      161.99      6.42 o 
   0   0   5      166.14      173.95      3.40 o 
   1   0   5       86.77       85.48      2.56 o 
   2   0   5        0.00       -0.80      0.80 o 
   3   0   5      169.38      185.15      4.85 o 
   4   0   5        1.22       -1.21      1.21 o 
   5   0   5       27.80       36.24      3.58 o 
   6   0   5        1.44       -0.89      2.32 o 
   7   0   5        4.25        1.88      4.15 o 
  -7   1   5        0.34        5.12      2.01 o 
  -6   1   5       15.21       17.90      2.27 o 
  -5   1   5       61.51       56.76      2.91 o 
  -4   1   5       65.43       65.77      3.48 o 
  -3   1   5      178.18      187.88      4.30 o 
  -2   1   5      174.96      188.80      2.84 o 
  -1   1   5       42.58       36.95      0.89 o 
   0   1   5     1081.96     1198.57      8.94 o 
   1   1   5       25.10       29.65      1.48 o 
   2   1   5       91.53      104.31      2.16 o 
   3   1   5       13.51       14.68      1.29 o 
   4   1   5        5.27        5.30      1.10 o 
   5   1   5        2.50        3.55      1.43 o 
   6   1   5        1.67        1.85      3.08 o 
   7   1   5        2.50        2.04      2.19 o 
  -7   2   5        5.64        5.28      2.60 o 
  -6   2   5       11.66       12.54      2.13 o 
  -5   2   5       61.97       57.48      2.96 o 
  -4   2   5       45.21       49.34      2.95 o 
  -3   2   5       17.90       18.29      1.10 o 
  -2   2   5      250.28      263.77      3.11 o 
  -1   2   5       53.00       52.44      1.23 o 
   0   2   5       71.81       68.57      2.46 o 
   1   2   5      320.16      334.15      3.76 o 
   2   2   5      102.42      109.64      2.18 o 
   3   2   5      153.80      149.22      2.84 o 
   4   2   5      180.04      177.32      4.00 o 
   5   2   5       26.43       23.18      2.42 o 
   6   2   5        2.31        9.88      2.75 o 
   7   2   5        1.11       -1.94      2.30 o 
  -7   3   5       10.73       16.11      3.44 o 
  -6   3   5        5.83        9.55      1.89 o 
  -5   3   5       27.06       23.85      2.41 o 
  -4   3   5       10.49       13.15      1.50 o 
  -3   3   5       88.83       90.16      2.12 o 
  -2   3   5       88.71       92.44      1.89 o 
  -1   3   5       31.79       33.08      1.14 o 
   0   3   5        2.84        2.90      0.61 o 
   1   3   5      109.27      109.98      2.10 o 
   2   3   5       82.03       71.39      1.72 o 
   3   3   5       26.82       31.49      1.50 o 
   4   3   5       26.70       25.51      2.31 o 
   5   3   5        7.28        8.22      1.74 o 
   6   3   5       15.07       16.09      2.70 o 
   7   3   5        2.82        3.61      2.50 o 
  -7   4   5        6.90        8.75      7.83 o 
  -6   4   5        0.17        1.46      1.91 o 
  -5   4   5        4.92        4.45      1.52 o 
  -4   4   5       82.69       77.92      4.00 o 
  -3   4   5       57.10       63.80      1.87 o 
  -2   4   5      272.27      301.33      3.84 o 
  -1   4   5       22.10       25.22      1.10 o 
   0   4   5       55.71       55.41      1.49 o 
   1   4   5       48.91       49.82      1.38 o 
   2   4   5       61.73       66.32      1.58 o 
   3   4   5        6.34        4.67      1.22 o 
   4   4   5       98.39      100.85      3.76 o 
   5   4   5        8.91        8.31      1.75 o 
   6   4   5       35.75       34.23      3.24 o 
   7   4   5        1.00        3.09      2.56 o 
  -7   5   5        7.46        8.58      4.20 o 
  -6   5   5        2.39        3.56      2.34 o 
  -5   5   5       41.72       36.99      2.68 o 
  -4   5   5      127.76      115.64      3.43 o 
  -3   5   5       17.86       19.27      1.41 o 
  -2   5   5      309.64      346.47      4.34 o 
  -1   5   5        5.28        4.68      0.80 o 
   0   5   5       58.61       55.62      1.54 o 
   1   5   5      263.02      279.44      3.35 o 
   2   5   5        1.30        3.05      1.18 o 
   3   5   5       12.27       13.63      1.79 o 
   4   5   5        4.31        5.81      2.24 o 
   5   5   5       10.81       12.50      2.12 o 
   6   5   5        1.66        3.17      1.70 o 
   7   5   5        2.70        5.36      2.86 o 
  -7   6   5        2.23        2.88      4.37 o 
  -6   6   5        4.70        7.05      2.94 o 
  -5   6   5       22.72       22.54      2.94 o 
  -4   6   5       71.95       69.17      2.69 o 
  -3   6   5       14.22       14.75      1.38 o 
  -2   6   5      252.23      272.98      3.95 o 
  -1   6   5       55.84       53.53      1.69 o 
   0   6   5       68.36       67.00      1.77 o 
   1   6   5      318.66      326.37      3.72 o 
   2   6   5      442.72      427.02      8.84 o 
   3   6   5       92.30       83.23      3.28 o 
   4   6   5        8.12        9.38      1.83 o 
   5   6   5       11.56       12.62      2.14 o 
   6   6   5        3.37        0.62      1.52 o 
  -7   7   5        6.96       12.44      3.19 o 
  -6   7   5       11.45       15.44      3.33 o 
  -5   7   5       11.97       18.82      6.55 o 
  -4   7   5       30.08       27.17      2.12 o 
  -3   7   5       52.80       49.28      3.16 o 
  -2   7   5       17.79       20.26      1.50 o 
  -1   7   5      119.23      115.34      2.65 o 
   0   7   5       11.88       15.58      1.13 o 
   1   7   5      171.56      164.33      2.63 o 
   2   7   5      140.79      125.61      6.44 o 
   3   7   5       22.51       19.53      2.21 o 
   4   7   5        1.54        0.13      1.25 o 
   5   7   5        9.35       12.06      2.33 o 
   6   7   5        5.37        5.48      1.77 o 
  -6   8   5        4.90        3.37      2.09 o 
  -5   8   5        7.28        9.55      2.93 o 
  -4   8   5       20.93       19.80      2.29 o 
  -3   8   5       49.98       46.62      2.01 o 
  -2   8   5        7.66        9.36      1.21 o 
  -1   8   5      128.21      128.24      2.74 o 
   0   8   5       17.32       18.35      1.22 o 
   1   8   5      111.00      103.01      3.02 o 
   2   8   5       26.06       26.13      2.36 o 
   3   8   5       71.06       60.72      3.07 o 
   4   8   5        1.53        3.14      2.16 o 
   5   8   5       47.39       47.12      3.52 o 
   6   8   5        2.12        1.38      1.97 o 
  -6   9   5        0.14       -1.14      1.75 o 
  -5   9   5       21.07       17.27      3.61 o 
  -4   9   5       32.03       27.26      3.02 o 
  -3   9   5       64.09       63.56      2.34 o 
  -2   9   5       41.73       40.96      1.84 o 
  -1   9   5       71.26       68.70      2.16 o 
   0   9   5       43.42       37.81      1.83 o 
   1   9   5        3.03        2.57      1.25 o 
   2   9   5        4.16        8.06      1.69 o 
   3   9   5        2.17        2.16      1.41 o 
   4   9   5        8.26        3.05      1.55 o 
   5   9   5        7.16        5.96      1.74 o 
   6   9   5        3.12        9.19      2.38 o 
  -6  10   5        1.80        4.71      2.50 o 
  -5  10   5       33.50       23.80      3.96 o 
  -4  10   5       24.72       24.04      2.95 o 
  -3  10   5       23.71       23.57      1.82 o 
  -2  10   5       47.61       48.18      2.73 o 
  -1  10   5        0.92        1.15      0.92 o 
   0  10   5       48.54       51.31      2.60 o 
   1  10   5       28.51       30.84      2.53 o 
   2  10   5      231.29      210.55      5.46 o 
   3  10   5       12.03       11.42      1.97 o 
   4  10   5        4.60        7.38      1.79 o 
   5  10   5        7.51        8.47      2.05 o 
   6  10   5        1.20       -1.01      1.56 o 
  -6  11   5        6.97       11.59      3.36 o 
  -5  11   5        6.87        5.88      2.77 o 
  -4  11   5       18.57       20.68      3.30 o 
  -3  11   5        3.04        4.21      1.46 o 
  -2  11   5       27.97       26.71      1.91 o 
  -1  11   5        4.18        4.87      1.12 o 
   0  11   5      243.65      231.98      4.60 o 
   1  11   5       15.08       15.46      2.02 o 
   2  11   5        2.17        2.97      1.55 o 
   3  11   5       12.69       13.18      2.12 o 
   4  11   5        3.78        6.85      1.84 o 
   5  11   5        0.68        2.71      1.93 o 
   6  11   5        0.85        2.99      2.74 o 
  -5  12   5        2.51        6.17      2.42 o 
  -4  12   5        7.42        8.33      3.15 o 
  -3  12   5        3.68        2.24      1.51 o 
  -2  12   5       39.05       42.98      2.09 o 
  -1  12   5       12.50       16.28      1.55 o 
   0  12   5       15.18       17.43      2.24 o 
   1  12   5       70.53       64.53      4.13 o 
   2  12   5       16.21       14.01      2.43 o 
   3  12   5        0.62        0.54      1.44 o 
   4  12   5       29.72       30.25      3.10 o 
   5  12   5        0.96        1.88      1.59 o 
  -5  13   5        6.86        5.87      2.70 o 
  -4  13   5        0.75        1.21      1.65 o 
  -3  13   5        7.83        8.25      1.83 o 
  -2  13   5       14.07       13.18      1.97 o 
  -1  13   5       20.74       25.75      2.14 o 
   0  13   5        8.63        3.95      1.57 o 
   1  13   5        1.33        0.72      1.34 o 
   2  13   5       23.78       20.57      2.43 o 
   3  13   5        1.32        1.56      1.65 o 
   4  13   5        3.25        2.98      1.61 o 
   5  13   5        0.16        0.57      2.39 o 
  -5  14   5        6.77        6.43      2.79 o 
  -4  14   5        2.23        6.35      2.50 o 
  -3  14   5       13.32       18.09      3.37 o 
  -2  14   5        1.20        3.29      1.54 o 
  -1  14   5        6.51        9.43      1.82 o 
   0  14   5       28.99       30.30      2.87 o 
   1  14   5        3.69        5.87      1.76 o 
   2  14   5       23.39       17.88      2.44 o 
   3  14   5       10.04        9.58      2.02 o 
   4  14   5        5.49        9.84      2.06 o 
   5  14   5        1.03       -2.03      2.32 o 
  -5  15   5        2.77        4.89      4.60 o 
  -4  15   5        0.80        3.11      3.50 o 
  -3  15   5       11.64       15.42      2.48 o 
  -2  15   5        0.64        0.19      1.61 o 
  -1  15   5       24.36       31.17      5.39 o 
   0  15   5       34.92       31.81      3.03 o 
   1  15   5       17.17       19.06      2.44 o 
   2  15   5        0.46       -0.15      1.50 o 
   3  15   5        0.14        0.79      1.36 o 
   4  15   5        0.01       -0.68      1.72 o 
  -4  16   5        0.94        1.48      1.90 o 
  -3  16   5        2.53        3.90      1.70 o 
  -2  16   5        5.52        8.67      2.65 o 
  -1  16   5        5.39        4.53      2.41 o 
   0  16   5        1.62        2.62      1.67 o 
   1  16   5        7.66        9.43      2.03 o 
   2  16   5        0.63        3.27      1.69 o 
   3  16   5        5.52        6.47      1.87 o 
   4  16   5        2.55        3.69      5.56 o 
  -3  17   5        2.25        5.83      2.33 o 
  -2  17   5        7.65        6.62      2.70 o 
  -1  17   5        4.58       13.64      2.90 o 
   0  17   5        1.14        3.44      2.64 o 
   1  17   5        5.32        8.07      2.72 o 
   2  17   5       13.21       15.01      2.44 o 
   3  17   5        5.03        3.39      1.76 o 
  -3  18   5        0.65        5.97      4.23 o 
  -2  18   5        1.75        2.62      2.41 o 
  -1  18   5        2.08        3.23      3.61 o 
   0  18   5        8.91        9.36      2.45 o 
   1  18   5        0.13        0.22      1.49 o 
   2  18   5        1.80        8.56      1.99 o 
  -2  19   5        1.50        2.15      2.67 o 
  -1  19   5        2.36        2.60      2.32 o 
   0  19   5        0.32        0.33      1.99 o 
   1  19   5        2.21        5.71      2.38 o 
  -7   0   6        0.10       -0.10      2.13 o 
  -6   0   6        0.59       -0.52      2.00 o 
  -5   0   6       47.48       43.32      3.87 o 
  -4   0   6        0.19        0.64      2.30 o 
  -3   0   6      423.62      426.60      6.54 o 
  -2   0   6        0.04       -0.94      1.08 o 
  -1   0   6      309.76      391.51      5.30 o 
   0   0   6       11.32       11.83      1.30 o 
   1   0   6       15.03       17.02      1.64 o 
   2   0   6       26.16       24.58      2.55 o 
   3   0   6      272.62      252.15      5.95 o 
   4   0   6       11.23        9.08      1.82 o 
   5   0   6      235.29      235.47     12.75 o 
   6   0   6        2.42        1.43      2.67 o 
   7   0   6        0.77       11.96      5.34 o 
  -7   1   6        0.51       -1.23      3.03 o 
  -6   1   6       10.01       14.23      2.18 o 
  -5   1   6       34.65       28.86      2.67 o 
  -4   1   6        2.52        4.05      1.73 o 
  -3   1   6       57.37       59.52      2.22 o 
  -2   1   6       16.06       16.68      1.64 o 
  -1   1   6        7.89        8.39      0.61 o 
   0   1   6       26.22       25.76      1.17 o 
   1   1   6      824.33      851.82      7.40 o 
   2   1   6      475.62      479.55      5.31 o 
   3   1   6       72.80       66.88      2.13 o 
   4   1   6       12.19       11.75      1.40 o 
   5   1   6       69.42       64.11      4.88 o 
   6   1   6        4.78        9.41      2.15 o 
   7   1   6        3.74        0.83      2.00 o 
  -7   2   6        1.03        4.98      2.13 o 
  -6   2   6       17.40       17.76      2.36 o 
  -5   2   6       41.90       40.53      2.84 o 
  -4   2   6       27.75       28.26      2.55 o 
  -3   2   6       80.91       78.06      1.89 o 
  -2   2   6      607.20      659.39      8.49 o 
  -1   2   6       73.05       73.96      1.52 o 
   0   2   6     1378.83     1557.23     11.53 o 
   1   2   6      700.76      826.17      6.74 o 
   2   2   6      204.61      219.24      3.40 o 
   3   2   6      125.00      128.13      2.77 o 
   4   2   6       30.28       29.81      2.57 o 
   5   2   6       14.07       16.31      2.25 o 
   6   2   6        1.28       -0.03      1.81 o 
   7   2   6        1.60        1.99      4.89 o 
  -7   3   6        3.70        6.16      2.74 o 
  -6   3   6       17.99       15.54      2.30 o 
  -5   3   6       25.95       23.64      2.46 o 
  -4   3   6       34.11       33.80      2.40 o 
  -3   3   6       33.35       36.29      1.39 o 
  -2   3   6      138.53      148.50      2.93 o 
  -1   3   6      197.89      204.54      4.78 o 
   0   3   6     1136.10     1268.80      9.88 o 
   1   3   6     1828.17     1984.63     14.36 o 
   2   3   6       21.55       24.70      1.25 o 
   3   3   6       32.28       31.65      1.50 o 
   4   3   6       17.16       16.89      2.05 o 
   5   3   6        7.28        9.53      1.95 o 
   6   3   6        8.14        7.41      2.60 o 
   7   3   6        0.20        4.29      2.60 o 
  -7   4   6        3.50        8.83      3.58 o 
  -6   4   6        6.23        8.41      3.46 o 
  -5   4   6        7.48       10.80      1.92 o 
  -4   4   6      170.66      164.55      4.62 o 
  -3   4   6       15.85       18.02      1.25 o 
  -2   4   6      321.87      333.58      4.98 o 
  -1   4   6       12.02       12.14      1.01 o 
   0   4   6      361.47      389.04      4.42 o 
   1   4   6       14.24       13.53      1.05 o 
   2   4   6      177.12      190.58      2.95 o 
   3   4   6        6.05        7.42      1.51 o 
   4   4   6      118.60      107.98      3.98 o 
   5   4   6       34.29       37.62      4.00 o 
   6   4   6       26.80       29.92      3.07 o 
   7   4   6        0.02        1.55      2.46 o 
  -7   5   6        1.51        6.21      2.75 o 
  -6   5   6        3.94        7.37      2.56 o 
  -5   5   6       17.18       14.39      2.36 o 
  -4   5   6       36.97       37.71      2.70 o 
  -3   5   6        3.21        3.53      0.91 o 
  -2   5   6       24.84       24.69      1.35 o 
  -1   5   6      469.67      497.05      5.37 o 
   0   5   6      177.45      190.41      3.00 o 
   1   5   6        9.73       10.23      0.96 o 
   2   5   6      108.18      107.44      2.73 o 
   3   5   6       25.03       24.03      2.25 o 
   4   5   6       20.37       20.80      3.43 o 
   5   5   6       13.49       12.93      2.51 o 
   6   5   6       23.62       21.56      2.70 o 
  -7   6   6        3.20        7.77      2.73 o 
  -6   6   6        6.66        6.74      3.26 o 
  -5   6   6       18.65       20.87      2.37 o 
  -4   6   6       26.04       21.67      2.82 o 
  -3   6   6       33.36       35.95      1.78 o 
  -2   6   6        3.46        3.96      0.91 o 
  -1   6   6       24.83       26.10      1.42 o 
   0   6   6      206.86      199.50      3.16 o 
   1   6   6      839.28      882.84      7.76 o 
   2   6   6       56.49       50.40      2.66 o 
   3   6   6      103.65       91.92      3.58 o 
   4   6   6       33.17       35.63      2.72 o 
   5   6   6        2.12        2.74      1.65 o 
   6   6   6        7.20        5.59      1.86 o 
  -6   7   6        5.46        8.28      2.74 o 
  -5   7   6        8.90        8.83      2.34 o 
  -4   7   6       44.50       44.32      2.71 o 
  -3   7   6       60.53       61.60      2.17 o 
  -2   7   6        6.15        7.82      1.15 o 
  -1   7   6       79.93       82.13      2.41 o 
   0   7   6      317.39      306.73      4.15 o 
   1   7   6       40.08       40.68      1.39 o 
   2   7   6       37.85       31.17      2.48 o 
   3   7   6       52.10       48.67      3.93 o 
   4   7   6        7.13        9.17      2.45 o 
   5   7   6        7.92        5.35      2.15 o 
   6   7   6        1.64        0.43      1.51 o 
  -6   8   6        5.02        2.22      2.20 o 
  -5   8   6        6.75        7.67      2.95 o 
  -4   8   6       31.53       31.57      2.56 o 
  -3   8   6       75.81       70.63      2.42 o 
  -2   8   6        5.87        6.91      1.15 o 
  -1   8   6      106.71      108.89      2.61 o 
   0   8   6       37.21       37.44      2.06 o 
   1   8   6        5.86        5.72      1.49 o 
   2   8   6        2.80        2.88      2.01 o 
   3   8   6      112.50      106.45      4.03 o 
   4   8   6        2.77        4.77      1.66 o 
   5   8   6       23.33       27.20      4.13 o 
   6   8   6        7.08        7.20      1.96 o 
  -6   9   6        3.11       -0.67      2.40 o 
  -5   9   6        5.74        7.24      3.76 o 
  -4   9   6       12.68        8.95      2.33 o 
  -3   9   6       25.21       23.87      1.79 o 
  -2   9   6       35.94       33.24      1.83 o 
  -1   9   6        9.50        8.26      1.18 o 
   0   9   6      421.46      408.81     11.09 o 
   1   9   6       95.93       89.34      3.37 o 
   2   9   6        7.52        9.95      1.83 o 
   3   9   6       24.07       22.08      2.42 o 
   4   9   6        2.03        6.47      1.78 o 
   5   9   6        5.58        6.77      1.90 o 
   6   9   6        6.67       10.83      2.11 o 
  -6  10   6        0.79        0.03      2.20 o 
  -5  10   6        0.27       -0.10      2.38 o 
  -4  10   6       12.47       20.32      3.60 o 
  -3  10   6       14.14       11.75      1.79 o 
  -2  10   6        1.27       -0.16      0.95 o 
  -1  10   6        4.68        3.96      1.09 o 
   0  10   6        3.55        2.89      1.15 o 
   1  10   6       68.81       66.31      5.15 o 
   2  10   6       53.47       49.28      2.95 o 
   3  10   6        3.44        3.26      2.03 o 
   4  10   6       14.01       15.23      2.27 o 
   5  10   6        3.52        4.21      1.85 o 
   6  10   6        1.57        2.90      2.15 o 
  -6  11   6        0.75       -0.37      2.71 o 
  -5  11   6        1.19        1.87      2.52 o 
  -4  11   6       33.13       31.95      5.07 o 
  -3  11   6        0.85        1.39      1.20 o 
  -2  11   6       20.87       25.36      1.83 o 
  -1  11   6        3.21        2.82      1.05 o 
   0  11   6       15.66       15.47      2.14 o 
   1  11   6        1.52        2.17      1.57 o 
   2  11   6       21.64       22.63      2.57 o 
   3  11   6        5.45        6.46      1.71 o 
   4  11   6        7.44        4.08      1.73 o 
   5  11   6        3.47        4.87      1.81 o 
  -5  12   6        0.93        3.38      2.60 o 
  -4  12   6       14.28       16.19      3.54 o 
  -3  12   6        1.57        0.15      1.32 o 
  -2  12   6       49.96       49.80      2.24 o 
  -1  12   6        0.42        0.32      0.98 o 
   0  12   6        2.87        3.58      1.45 o 
   1  12   6       20.66       20.34      2.47 o 
   2  12   6       10.66       11.04      2.04 o 
   3  12   6       21.62       19.94      2.60 o 
   4  12   6       20.06       13.70      2.34 o 
   5  12   6        6.91        8.56      1.98 o 
  -5  13   6        1.86        2.98      2.23 o 
  -4  13   6        9.55        4.63      6.23 o 
  -3  13   6        5.24        2.25      2.20 o 
  -2  13   6        9.31        9.35      1.50 o 
  -1  13   6       12.06       11.19      1.97 o 
   0  13   6       22.94       21.19      2.86 o 
   1  13   6      105.64       97.65      4.10 o 
   2  13   6        3.50        6.44      1.83 o 
   3  13   6       14.87       15.43      2.64 o 
   4  13   6        2.15        2.84      1.60 o 
   5  13   6        2.66        2.34      1.83 o 
  -5  14   6        0.65        5.92      5.44 o 
  -4  14   6        0.15       -0.58      2.09 o 
  -3  14   6        2.36        5.03      2.00 o 
  -2  14   6        7.41       12.47      2.80 o 
  -1  14   6        1.94        3.17      1.59 o 
   0  14   6        5.73        5.34      1.69 o 
   1  14   6        1.04        0.63      1.60 o 
   2  14   6       13.66       12.48      2.38 o 
   3  14   6        2.22       -0.89      1.35 o 
   4  14   6        1.97        1.05      1.47 o 
  -4  15   6        1.93        3.30      4.13 o 
  -3  15   6        3.24        2.06      1.93 o 
  -2  15   6        0.48       -0.84      1.80 o 
  -1  15   6       25.61       25.85      2.66 o 
   0  15   6        0.38        2.95      1.67 o 
   1  15   6       15.10       21.75      2.63 o 
   2  15   6        2.83        2.00      1.59 o 
   3  15   6        3.48        5.00      1.78 o 
   4  15   6        2.19        2.80      1.56 o 
  -4  16   6        0.73        0.32      2.56 o 
  -3  16   6        4.78        9.05      2.90 o 
  -2  16   6        5.08        2.96      2.25 o 
  -1  16   6        3.05        7.21      5.14 o 
   0  16   6        2.16        5.78      1.82 o 
   1  16   6       13.87       16.89      2.52 o 
   2  16   6        0.68        2.41      1.52 o 
   3  16   6        0.66        5.02      2.43 o 
  -3  17   6        1.07        3.06      3.11 o 
  -2  17   6        4.96        4.76      3.46 o 
  -1  17   6        0.07        5.12      2.84 o 
   0  17   6        0.01        1.23      1.62 o 
   1  17   6        6.99        8.78      1.96 o 
   2  17   6        5.50        6.90      1.93 o 
   3  17   6        9.98       12.19      2.26 o 
  -2  18   6        1.75        3.31      2.60 o 
  -1  18   6        7.07       12.17      3.11 o 
   0  18   6        1.49        9.57      2.87 o 
   1  18   6        0.49        3.93      1.76 o 
   2  18   6        5.68        5.46      2.62 o 
  -1  19   6        3.53        5.97      2.59 o 
   0  19   6        9.89       10.67      3.48 o 
   1  19   6        0.20        6.14      2.58 o 
  -7   0   7        1.03        2.42      2.34 o 
  -6   0   7        4.74        7.42      2.78 o 
  -5   0   7       26.52       21.07      3.34 o 
  -4   0   7       15.71       13.89      2.78 o 
  -3   0   7      132.19      132.15      5.48 o 
  -2   0   7        0.66        3.23      1.54 o 
  -1   0   7     3530.76     3981.41     39.90 o 
   0   0   7       15.11       15.40      2.08 o 
   1   0   7      935.99     1057.02     14.56 o 
   2   0   7        5.00        6.32      1.41 o 
   3   0   7      298.72      303.79      6.48 o 
   4   0   7        2.57        4.91      1.69 o 
   5   0   7       89.92       81.93      7.66 o 
   6   0   7        0.02        0.94      2.62 o 
  -7   1   7        0.24        2.15      1.61 o 
  -6   1   7       20.95       22.94      2.67 o 
  -5   1   7        9.90       13.94      2.10 o 
  -4   1   7       56.01       63.39      3.23 o 
  -3   1   7       24.83       28.52      2.32 o 
  -2   1   7      245.21      253.99      5.02 o 
  -1   1   7      140.38      139.87      2.15 o 
   0   1   7      411.88      412.35      5.22 o 
   1   1   7       53.40       53.24      1.69 o 
   2   1   7       41.04       41.10      1.63 o 
   3   1   7       63.59       59.49      2.10 o 
   4   1   7        3.85        5.54      1.55 o 
   5   1   7       67.26       70.27      5.10 o 
   6   1   7        6.41        8.66      2.32 o 
  -7   2   7        0.20        0.48      2.02 o 
  -6   2   7       28.46       27.45      2.84 o 
  -5   2   7       20.30       20.09      2.36 o 
  -4   2   7       29.27       30.89      2.67 o 
  -3   2   7      118.40      105.86      3.49 o 
  -2   2   7      123.20      142.77      2.60 o 
  -1   2   7        0.06        0.13      0.51 o 
   0   2   7     2152.52     2651.22     19.08 o 
   1   2   7        4.90        7.07      0.87 o 
   2   2   7      227.36      218.48      3.49 o 
   3   2   7       41.25       38.37      1.82 o 
   4   2   7       27.23       29.63      2.62 o 
   5   2   7       28.90       32.74      2.97 o 
   6   2   7        6.67        4.69      2.37 o 
  -7   3   7        1.40        4.08      3.31 o 
  -6   3   7       11.27       10.39      2.05 o 
  -5   3   7       49.89       47.03      3.09 o 
  -4   3   7       22.90       22.65      2.80 o 
  -3   3   7        1.37        2.36      1.15 o 
  -2   3   7       39.89       33.13      1.70 o 
  -1   3   7      151.74      182.54      3.06 o 
   0   3   7       36.17       38.16      1.42 o 
   1   3   7       19.71       20.65      1.29 o 
   2   3   7      204.92      188.81      4.10 o 
   3   3   7       42.69       42.16      3.90 o 
   4   3   7       88.16       87.89      3.69 o 
   5   3   7        7.40        6.38      2.10 o 
   6   3   7       15.57       17.62      3.28 o 
  -7   4   7        2.36        1.45      2.59 o 
  -6   4   7        5.92       10.02      2.06 o 
  -5   4   7       17.92       21.20      4.46 o 
  -4   4   7      102.41       89.10      3.61 o 
  -3   4   7       22.68       18.83      2.03 o 
  -2   4   7      212.15      217.09      4.51 o 
  -1   4   7      836.22      876.50      7.84 o 
   0   4   7       51.66       49.94      2.18 o 
   1   4   7      251.22      250.16      3.62 o 
   2   4   7      440.39      453.57      5.25 o 
   3   4   7       39.06       36.43      2.37 o 
   4   4   7      249.91      241.04      8.25 o 
   5   4   7       21.10       22.95      2.68 o 
   6   4   7        4.58       10.15      2.37 o 
  -7   5   7        8.51       10.44      3.00 o 
  -6   5   7        1.63        2.15      3.43 o 
  -5   5   7        7.53        9.64      1.98 o 
  -4   5   7       33.98       33.06      2.85 o 
  -3   5   7       29.92       29.92      2.34 o 
  -2   5   7       31.25       33.60      1.47 o 
  -1   5   7      522.17      543.91      5.86 o 
   0   5   7       40.59       45.65      1.62 o 
   1   5   7      195.91      198.82      3.18 o 
   2   5   7       81.29       79.87      3.05 o 
   3   5   7       42.57       37.85      2.64 o 
   4   5   7      118.02      105.93      4.27 o 
   5   5   7       16.94       19.55      2.55 o 
   6   5   7       10.51       14.59      2.32 o 
  -7   6   7        4.04        5.53      3.56 o 
  -6   6   7        2.33        3.08      2.35 o 
  -5   6   7       13.74       15.76      2.90 o 
  -4   6   7       31.28       30.28      2.34 o 
  -3   6   7       63.63       64.30      3.01 o 
  -2   6   7       45.06       42.13      1.69 o 
  -1   6   7      109.54      100.97      2.42 o 
   0   6   7      384.63      393.06      4.87 o 
   1   6   7       24.67       26.41      1.89 o 
   2   6   7        6.08        4.72      1.37 o 
   3   6   7       53.98       51.46      3.17 o 
   4   6   7        3.05        3.05      1.48 o 
   5   6   7       16.61       15.84      2.35 o 
   6   6   7        3.24        4.27      1.85 o 
  -6   7   7        5.22        6.73      2.71 o 
  -5   7   7       19.68       17.31      4.93 o 
  -4   7   7        7.50        7.96      1.70 o 
  -3   7   7        1.61        2.44      1.20 o 
  -2   7   7       54.95       52.04      1.96 o 
  -1   7   7      400.68      409.77      5.25 o 
   0   7   7       50.18       47.08      1.84 o 
   1   7   7      215.86      210.50      3.91 o 
   2   7   7       32.09       33.09      2.57 o 
   3   7   7       12.61       14.72      2.17 o 
   4   7   7       27.11       27.34      2.83 o 
   5   7   7        1.97        1.97      1.63 o 
   6   7   7        0.27        1.71      1.69 o 
  -6   8   7        5.11        6.86      2.23 o 
  -5   8   7       33.02       31.95      4.66 o 
  -4   8   7        0.14       -1.29      1.29 o 
  -3   8   7      132.21      118.98      5.84 o 
  -2   8   7        9.49        9.65      1.34 o 
  -1   8   7       36.93       40.17      2.01 o 
   0   8   7       12.32       10.68      1.57 o 
   1   8   7        6.42        6.93      1.55 o 
   2   8   7      198.81      198.73      5.32 o 
   3   8   7       88.41       83.91      4.47 o 
   4   8   7       98.46       92.08      4.11 o 
   5   8   7        5.21        9.70      1.98 o 
   6   8   7        3.63        2.29      1.81 o 
  -6   9   7       12.15       14.69      3.83 o 
  -5   9   7        2.76        4.99      3.71 o 
  -4   9   7        0.11        2.49      1.61 o 
  -3   9   7       72.68       67.72      2.77 o 
  -2   9   7        4.02        5.99      1.21 o 
  -1   9   7       20.91       21.08      1.66 o 
   0   9   7      280.28      270.12      5.42 o 
   1   9   7        2.92        1.97      2.03 o 
   2   9   7       18.32       17.82      2.28 o 
   3   9   7       17.89       20.00      3.20 o 
   4   9   7       51.61       49.54      3.20 o 
   5   9   7        3.91        4.81      1.79 o 
   6   9   7       18.01       22.72      2.99 o 
  -6  10   7        4.36        1.22      3.46 o 
  -5  10   7        0.37       -2.13      2.13 o 
  -4  10   7       10.51        6.69      2.70 o 
  -3  10   7       10.47        9.49      1.63 o 
  -2  10   7        2.12        2.20      1.09 o 
  -1  10   7      123.08      114.11      3.09 o 
   0  10   7        8.91        9.08      1.78 o 
   1  10   7       16.36       21.74      3.35 o 
   2  10   7       37.62       38.02      3.08 o 
   3  10   7        1.94        4.37      1.62 o 
   4  10   7        2.33        1.48      1.56 o 
   5  10   7        2.84       -0.59      1.63 o 
  -5  11   7        3.43        3.06      2.79 o 
  -4  11   7        1.47        1.01      2.69 o 
  -3  11   7       11.79       11.79      1.73 o 
  -2  11   7       82.68       77.75      4.27 o 
  -1  11   7       19.44       20.03      1.69 o 
   0  11   7        7.31        9.03      1.81 o 
   1  11   7       30.68       29.26      3.62 o 
   2  11   7       48.67       47.55      3.13 o 
   3  11   7        1.58        0.60      1.50 o 
   4  11   7        0.14        1.30      1.51 o 
   5  11   7        0.66        4.76      1.68 o 
  -5  12   7        0.93       -0.02      2.62 o 
  -4  12   7        7.64       12.11      4.10 o 
  -3  12   7        2.67        2.45      1.86 o 
  -2  12   7       20.28       19.81      1.94 o 
  -1  12   7       43.68       48.19      3.55 o 
   0  12   7       20.69       16.54      2.27 o 
   1  12   7        8.02        9.09      1.93 o 
   2  12   7        5.74        6.71      1.78 o 
   3  12   7       42.55       41.36      3.53 o 
   4  12   7        0.35        1.51      1.78 o 
   5  12   7        1.16        2.83      1.69 o 
  -5  13   7       11.46       18.24      4.22 o 
  -4  13   7        3.80        8.30      2.88 o 
  -3  13   7       27.05       30.87      3.38 o 
  -2  13   7        3.88        3.38      1.34 o 
  -1  13   7       13.24       14.76      2.22 o 
   0  13   7       19.31       20.60      2.44 o 
   1  13   7       43.82       40.76      3.02 o 
   2  13   7        7.85       13.22      2.80 o 
   3  13   7       14.18       17.09      2.40 o 
   4  13   7        1.56        3.24      1.67 o 
  -5  14   7        3.39       -0.91      5.86 o 
  -4  14   7        1.05       -1.27      1.83 o 
  -3  14   7        1.55        1.71      2.01 o 
  -2  14   7       13.90       20.48      2.36 o 
  -1  14   7        6.08        6.40      1.79 o 
   0  14   7        8.92       13.81      2.12 o 
   1  14   7        5.11        2.96      2.43 o 
   2  14   7        4.36        6.02      1.73 o 
   3  14   7        6.04        8.07      1.93 o 
   4  14   7        1.64        5.36      2.67 o 
  -4  15   7        0.68        4.43      2.56 o 
  -3  15   7        6.07        7.37      3.90 o 
  -2  15   7        5.72        8.06      3.46 o 
  -1  15   7       27.39       34.23      2.97 o 
   0  15   7        3.87        6.68      1.92 o 
   1  15   7       13.20       13.12      2.25 o 
   2  15   7        9.73       12.22      2.06 o 
   3  15   7        2.48        4.11      2.55 o 
   4  15   7        1.05        3.11      4.45 o 
  -4  16   7        0.13        2.30      2.56 o 
  -3  16   7        0.91        5.73      2.62 o 
  -2  16   7        0.67        3.42      3.78 o 
  -1  16   7       20.05       26.13      4.01 o 
   0  16   7       27.78       24.69      2.88 o 
   1  16   7        3.42        5.46      1.86 o 
   2  16   7        0.95        3.02      1.71 o 
   3  16   7        3.11        4.05      1.78 o 
  -2  17   7        4.90        3.68      3.66 o 
  -1  17   7        1.24        0.74      2.06 o 
   0  17   7        1.34        3.54      1.75 o 
   1  17   7        8.68       12.26      2.45 o 
   2  17   7        3.55        3.62      1.84 o 
  -2  18   7        0.04        7.51      4.30 o 
  -1  18   7        0.05        4.72      2.30 o 
   0  18   7        0.45        4.79      2.60 o 
   1  18   7        0.33        3.73      1.77 o 
   2  18   7        0.78       -1.78      2.38 o 
   0  19   7       17.30       20.25      3.62 o 
  -7   0   8        0.08        1.38      2.39 o 
  -6   0   8       10.50       20.54      4.47 o 
  -5   0   8      152.06      151.65      7.02 o 
  -4   0   8        0.13        3.04      2.89 o 
  -3   0   8        0.76        0.45      2.35 o 
  -2   0   8        1.87        3.06      1.64 o 
  -1   0   8       71.43       84.53      2.47 o 
   0   0   8       32.26       31.82      1.89 o 
   1   0   8      276.06      329.41      7.41 o 
   2   0   8       52.01       48.42      2.64 o 
   3   0   8      218.73      216.63      5.57 o 
   4   0   8      128.84      120.40      5.71 o 
   5   0   8        7.95        1.93      3.01 o 
   6   0   8        0.15       -1.09      2.32 o 
  -7   1   8        2.95        3.80      1.81 o 
  -6   1   8       20.86       27.17      2.84 o 
  -5   1   8        8.64        8.47      1.89 o 
  -4   1   8      110.26      105.38      4.00 o 
  -3   1   8       12.54       15.04      1.87 o 
  -2   1   8       36.18       37.51      3.19 o 
  -1   1   8      212.14      244.35      3.20 o 
   0   1   8      142.34      135.97      2.59 o 
   1   1   8       53.80       58.71      1.88 o 
   2   1   8       17.83       17.51      1.44 o 
   3   1   8      174.14      174.17      3.54 o 
   4   1   8       91.25       86.71      3.83 o 
   5   1   8       30.83       23.74      3.85 o 
   6   1   8        1.90        5.94      2.44 o 
  -7   2   8        2.31        0.13      1.88 o 
  -6   2   8       11.68       11.86      2.18 o 
  -5   2   8        8.20        8.21      1.84 o 
  -4   2   8       15.88       16.91      2.22 o 
  -3   2   8       81.52       84.03      3.27 o 
  -2   2   8      164.48      174.96      6.03 o 
  -1   2   8       50.77       49.85      1.46 o 
   0   2   8      620.81      680.23      8.00 o 
   1   2   8        3.20        5.51      0.97 o 
   2   2   8        2.09        0.94      0.90 o 
   3   2   8       43.61       46.54      2.57 o 
   4   2   8       93.04       95.69      3.79 o 
   5   2   8       11.51       10.17      2.32 o 
   6   2   8        0.89        4.25      2.43 o 
  -7   3   8        0.35       -0.25      2.10 o 
  -6   3   8        0.98        2.63      1.56 o 
  -5   3   8       25.13       26.00      2.96 o 
  -4   3   8        6.52        7.45      1.75 o 
  -3   3   8       47.35       44.11      2.56 o 
  -2   3   8      122.47      128.73      4.34 o 
  -1   3   8       17.99       20.52      1.20 o 
   0   3   8      180.33      187.72      3.18 o 
   1   3   8       38.17       42.19      1.68 o 
   2   3   8       36.53       39.13      1.66 o 
   3   3   8       68.09       67.16      3.06 o 
   4   3   8       76.05       69.82      3.33 o 
   5   3   8        8.64        6.12      1.98 o 
   6   3   8        7.71       10.52      2.91 o 
  -7   4   8        4.69        9.21      3.08 o 
  -6   4   8        9.17        7.00      1.85 o 
  -5   4   8       30.37       36.84      3.04 o 
  -4   4   8       77.48       65.64      3.26 o 
  -3   4   8      105.31       92.60      4.14 o 
  -2   4   8      311.65      319.81      4.93 o 
  -1   4   8       15.69       17.50      1.21 o 
   0   4   8      112.96      118.64      2.55 o 
   1   4   8       99.51      115.13      2.56 o 
   2   4   8      116.43      112.56      2.92 o 
   3   4   8       47.73       53.93      2.84 o 
   4   4   8      111.16      104.78      4.12 o 
   5   4   8       16.44       14.14      2.17 o 
   6   4   8        1.22        0.42      2.03 o 
  -6   5   8        1.31       -0.62      1.72 o 
  -5   5   8       16.50       17.07      3.27 o 
  -4   5   8       68.36       67.30      3.34 o 
  -3   5   8        0.57       -0.90      1.13 o 
  -2   5   8        3.09        4.72      1.07 o 
  -1   5   8      323.80      334.41      4.49 o 
   0   5   8      109.78      113.96      3.22 o 
   1   5   8        8.91        9.51      1.11 o 
   2   5   8      126.46      120.56      3.82 o 
   3   5   8       42.45       48.40      2.89 o 
   4   5   8       24.23       23.27      2.58 o 
   5   5   8       93.49       85.95      4.13 o 
   6   5   8        5.93        5.75      2.27 o 
  -6   6   8        0.81        3.82      2.79 o 
  -5   6   8        4.73        4.35      1.71 o 
  -4   6   8       48.61       45.86      2.98 o 
  -3   6   8       47.57       48.49      2.96 o 
  -2   6   8       12.17       12.28      1.50 o 
  -1   6   8       36.43       32.25      1.64 o 
   0   6   8       18.35       20.24      1.51 o 
   1   6   8       53.83       51.32      2.46 o 
   2   6   8       43.22       44.08      2.66 o 
   3   6   8       24.16       24.85      2.54 o 
   4   6   8        6.49        4.92      1.69 o 
   5   6   8       35.33       38.89      3.45 o 
   6   6   8        0.55        2.25      1.74 o 
  -6   7   8        6.02        7.64      2.82 o 
  -5   7   8        1.27       -0.79      1.42 o 
  -4   7   8        2.91        4.46      1.66 o 
  -3   7   8        8.07       11.42      1.89 o 
  -2   7   8      334.92      323.56      5.48 o 
  -1   7   8        8.59        8.08      1.21 o 
   0   7   8       15.71       16.98      1.46 o 
   1   7   8      105.71       99.44      5.82 o 
   2   7   8       13.08       16.96      2.13 o 
   3   7   8       65.44       60.83      4.27 o 
   4   7   8       17.17       17.78      2.69 o 
   5   7   8       14.58       14.05      2.31 o 
   6   7   8        1.61        1.72      1.66 o 
  -6   8   8        0.54        4.88      2.17 o 
  -5   8   8        0.15        1.88      1.83 o 
  -4   8   8        2.06        5.12      1.71 o 
  -3   8   8      169.38      159.58      5.94 o 
  -2   8   8       28.62       32.88      2.15 o 
  -1   8   8       28.28       32.17      1.77 o 
   0   8   8       36.70       34.37      1.76 o 
   1   8   8       46.31       47.53      2.71 o 
   2   8   8       47.62       47.34      2.84 o 
   3   8   8       75.50       66.63      3.50 o 
   4   8   8       19.51       16.01      2.39 o 
   5   8   8       35.73       39.49      3.56 o 
   6   8   8        4.46        1.63      4.37 o 
  -6   9   8       15.69       20.60      7.34 o 
  -5   9   8        6.45       12.04      2.95 o 
  -4   9   8        3.19        3.47      1.44 o 
  -3   9   8        3.52        2.65      1.39 o 
  -2   9   8        2.36        4.50      1.35 o 
  -1   9   8       25.43       27.33      1.82 o 
   0   9   8      118.01      113.44      4.50 o 
   1   9   8       47.02       44.54      2.82 o 
   2   9   8       95.30       88.32      6.10 o 
   3   9   8       29.26       31.54      2.98 o 
   4   9   8        1.62        1.84      1.65 o 
   5   9   8       47.57       46.50      5.17 o 
  -6  10   8        4.11       12.80      4.67 o 
  -5  10   8        3.06        3.07      2.91 o 
  -4  10   8       16.89       17.32      2.95 o 
  -3  10   8        0.17        0.52      1.42 o 
  -2  10   8        8.50       10.25      1.55 o 
  -1  10   8       35.33       37.51      1.90 o 
   0  10   8       60.10       54.04      2.93 o 
   1  10   8        1.95        3.18      1.74 o 
   2  10   8       30.01       30.79      2.91 o 
   3  10   8       12.61       15.52      2.87 o 
   4  10   8       27.14       28.08      3.02 o 
   5  10   8       21.71       28.12      3.89 o 
  -5  11   8        2.75        0.22      4.13 o 
  -4  11   8        3.83        3.50      2.66 o 
  -3  11   8        5.40        7.79      1.87 o 
  -2  11   8      257.50      243.41      5.77 o 
  -1  11   8       33.94       37.52      2.41 o 
   0  11   8      111.41      110.87      4.07 o 
   1  11   8       15.98       15.46      2.43 o 
   2  11   8       12.63       11.57      2.91 o 
   3  11   8       24.81       27.72      3.26 o 
   4  11   8       24.07       27.84      4.58 o 
   5  11   8        0.23        3.86      1.92 o 
  -5  12   8        1.24        6.21      3.13 o 
  -4  12   8        3.18        3.84      2.59 o 
  -3  12   8       17.03       13.90      2.57 o 
  -2  12   8       20.71       22.67      2.04 o 
  -1  12   8       94.21       88.44      3.68 o 
   0  12   8       19.88       25.46      2.64 o 
   1  12   8       35.24       40.23      3.15 o 
   2  12   8        6.73        8.28      2.02 o 
   3  12   8       43.99       42.49      3.39 o 
   4  12   8        0.88        5.21      1.67 o 
   5  12   8       15.78       24.04      4.46 o 
  -5  13   8        1.11        2.60      3.00 o 
  -4  13   8        0.98        2.34      2.49 o 
  -3  13   8        2.56        4.59      2.69 o 
  -2  13   8        0.53       -1.55      1.64 o 
  -1  13   8        2.86        6.63      1.80 o 
   0  13   8       15.32       18.54      2.44 o 
   1  13   8       30.97       30.38      2.99 o 
   2  13   8        1.86        4.53      2.10 o 
   3  13   8       20.72       20.21      2.66 o 
   4  13   8        4.84        7.00      2.03 o 
  -4  14   8        0.53        0.44      2.59 o 
  -3  14   8        4.23        6.30      2.79 o 
  -2  14   8        1.45        4.43      2.83 o 
  -1  14   8        3.61        4.29      1.74 o 
   0  14   8       13.30       14.81      2.32 o 
   1  14   8       16.55       17.08      2.48 o 
   2  14   8        1.46        3.92      1.60 o 
   3  14   8        5.22        5.73      1.77 o 
   4  14   8       14.96        8.12      2.85 o 
  -4  15   8        9.31        7.01      8.47 o 
  -3  15   8        7.87       10.77      3.81 o 
  -2  15   8       45.34       50.75      6.23 o 
  -1  15   8       65.64       65.45      5.79 o 
   0  15   8       17.93       20.37      2.56 o 
   1  15   8        8.32        9.92      2.09 o 
   2  15   8        2.47        4.53      1.70 o 
   3  15   8        1.85        2.68      1.46 o 
  -2  16   8        1.74        3.16      3.16 o 
  -1  16   8       20.91       21.76      2.61 o 
   0  16   8       30.40       28.78      3.00 o 
   1  16   8        0.09        3.48      1.59 o 
   2  16   8        7.45        7.24      1.96 o 
   3  16   8        0.97       -0.48      2.23 o 
  -2  17   8        0.26        5.34      3.71 o 
  -1  17   8        2.75        6.64      2.60 o 
   0  17   8        1.99        5.47      1.95 o 
   1  17   8        0.37        3.75      1.83 o 
   2  17   8       10.52       12.60      2.41 o 
  -2  18   8        2.50        3.85      3.56 o 
  -1  18   8        1.20        7.79      6.13 o 
   0  18   8        5.05        1.54      1.79 o 
   1  18   8        2.52        4.06      1.75 o 
  -7   0   9        0.69        1.17      2.39 o 
  -6   0   9        0.36        1.32      2.16 o 
  -5   0   9       72.89       57.55      4.77 o 
  -4   0   9        5.86        2.32      2.11 o 
  -3   0   9        2.16        2.94      1.93 o 
  -2   0   9        9.12        8.76      2.74 o 
  -1   0   9        0.16       -0.08      1.18 o 
   0   0   9        2.76        1.53      1.03 o 
   1   0   9        0.04        0.39      1.10 o 
   2   0   9       69.91       70.41      3.56 o 
   3   0   9      395.59      392.16      7.96 o 
   4   0   9      199.20      176.96     11.07 o 
   5   0   9        0.70        4.94      3.31 o 
   6   0   9        5.48        4.94      3.21 o 
  -7   1   9        0.27       -0.92      1.62 o 
  -6   1   9        0.34        1.96      1.67 o 
  -5   1   9        5.09        8.10      1.83 o 
  -4   1   9       71.91       69.45      4.18 o 
  -3   1   9       10.09       10.41      1.80 o 
  -2   1   9       89.57       77.09      4.79 o 
  -1   1   9       51.04       49.87      1.49 o 
   0   1   9        8.86       10.14      1.09 o 
   1   1   9       99.67      106.02      2.61 o 
   2   1   9       16.00       20.05      1.61 o 
   3   1   9      428.02      398.12      5.68 o 
   4   1   9      182.00      173.08      5.06 o 
   5   1   9        6.48        5.40      2.48 o 
   6   1   9        0.83        7.26      2.68 o 
  -7   2   9        0.17       -0.36      1.70 o 
  -6   2   9        2.88        5.91      1.83 o 
  -5   2   9        6.46        8.18      1.85 o 
  -4   2   9       70.32       72.95      3.53 o 
  -3   2   9       82.25       85.20      3.51 o 
  -2   2   9      483.09      446.02     10.43 o 
  -1   2   9      375.29      359.44      4.35 o 
   0   2   9        1.63        2.21      0.96 o 
   1   2   9       87.12       85.11      2.35 o 
   2   2   9       19.00       22.36      1.68 o 
   3   2   9       42.93       38.85      2.67 o 
   4   2   9       58.03       59.08      3.19 o 
   5   2   9        1.92        4.27      3.53 o 
   6   2   9        0.16       -1.29      1.77 o 
  -7   3   9        4.26        5.65      2.78 o 
  -6   3   9       18.93       20.18      2.63 o 
  -5   3   9       20.19       26.13      2.79 o 
  -4   3   9       33.65       33.37      2.95 o 
  -3   3   9       61.34       54.70      2.94 o 
  -2   3   9      155.56      138.84      7.30 o 
  -1   3   9      144.65      127.59      2.96 o 
   0   3   9        3.75        5.50      1.06 o 
   1   3   9       26.04       25.29      1.54 o 
   2   3   9        2.57        4.04      1.16 o 
   3   3   9      671.31      669.38     10.15 o 
   4   3   9       22.75       23.32      2.55 o 
   5   3   9        7.83        9.38      2.20 o 
   6   3   9        0.39        3.24      2.40 o 
  -6   4   9       13.25       14.95      2.38 o 
  -5   4   9       19.77       15.13      2.37 o 
  -4   4   9       18.03       14.20      2.15 o 
  -3   4   9       60.52       59.37      3.07 o 
  -2   4   9       89.34       90.40      4.48 o 
  -1   4   9       11.47       10.36      1.14 o 
   0   4   9        7.63        8.41      1.15 o 
   1   4   9       51.43       50.40      2.22 o 
   2   4   9       51.46       47.47      2.56 o 
   3   4   9      179.27      169.98      4.96 o 
   4   4   9      175.26      167.65      5.25 o 
   5   4   9       20.43       20.75      2.57 o 
   6   4   9        0.05        0.26      2.08 o 
  -6   5   9        0.36       -0.61      1.78 o 
  -5   5   9       14.91       24.92      2.69 o 
  -4   5   9        3.30        3.05      1.54 o 
  -3   5   9       11.02       13.64      2.03 o 
  -2   5   9       34.95       35.95      2.54 o 
  -1   5   9      156.04      159.08      3.13 o 
   0   5   9       44.85       47.00      1.89 o 
   1   5   9       42.50       47.49      1.88 o 
   2   5   9       26.60       26.83      2.46 o 
   3   5   9       17.76       11.94      2.07 o 
   4   5   9      161.77      153.88      5.15 o 
   5   5   9       11.47       11.24      2.20 o 
   6   5   9        0.22        1.84      2.79 o 
  -6   6   9        3.24        5.45      2.27 o 
  -5   6   9        2.87        3.42      1.59 o 
  -4   6   9        5.65        2.35      1.50 o 
  -3   6   9      150.95      139.62      4.56 o 
  -2   6   9        1.50        2.91      1.41 o 
  -1   6   9      683.71      696.31      8.69 o 
   0   6   9       28.32       29.09      2.00 o 
   1   6   9       59.75       52.67      2.25 o 
   2   6   9       79.39       79.25      3.43 o 
   3   6   9      108.52      106.60      4.20 o 
   4   6   9       70.67       75.21      7.97 o 
   5   6   9        0.08        2.91      1.71 o 
   6   6   9        0.48        2.52      1.98 o 
  -6   7   9       15.65       16.22      5.95 o 
  -5   7   9        0.91        6.06      1.83 o 
  -4   7   9        5.55        9.08      1.94 o 
  -3   7   9       30.59       28.96      2.78 o 
  -2   7   9      130.38      133.58      6.04 o 
  -1   7   9      124.90      124.08      3.00 o 
   0   7   9       17.32       17.81      1.57 o 
   1   7   9       59.37       51.74      2.77 o 
   2   7   9       32.87       29.44      2.76 o 
   3   7   9      279.75      269.49      6.69 o 
   4   7   9       13.67       14.65      2.31 o 
   5   7   9        5.24        3.62      1.74 o 
   6   7   9        0.81        5.29      2.73 o 
  -6   8   9        5.46        0.26      3.19 o 
  -5   8   9        0.35        4.83      2.04 o 
  -4   8   9        2.06        1.05      1.50 o 
  -3   8   9      111.42      104.79      4.09 o 
  -2   8   9      213.54      198.91      5.54 o 
  -1   8   9       22.20       26.21      1.79 o 
   0   8   9       16.76       19.19      1.88 o 
   1   8   9        6.98        9.11      1.89 o 
   2   8   9        8.37        7.46      1.78 o 
   3   8   9       31.31       32.77      3.01 o 
   4   8   9       61.41       68.74      3.89 o 
   5   8   9       20.99       26.30      2.96 o 
  -6   9   9        7.13       18.39      4.57 o 
  -5   9   9        4.68        7.13      2.60 o 
  -4   9   9       19.81       24.71      2.80 o 
  -3   9   9        0.09       -0.75      1.39 o 
  -2   9   9       30.48       30.72      2.71 o 
  -1   9   9       70.57       64.84      2.38 o 
   0   9   9        4.87        4.32      1.50 o 
   1   9   9       36.69       34.98      2.64 o 
   2   9   9        2.69        0.41      1.35 o 
   3   9   9       16.03       14.17      2.32 o 
   4   9   9       23.88       26.54      4.75 o 
   5   9   9        5.71        4.60      1.77 o 
  -5  10   9        4.69        2.12      5.09 o 
  -4  10   9        1.97        2.40      1.56 o 
  -3  10   9       51.24       50.63      3.13 o 
  -2  10   9       13.06       18.42      2.27 o 
  -1  10   9      153.99      151.66      4.51 o 
   0  10   9       14.04       19.96      2.27 o 
   1  10   9       82.04       77.03      3.57 o 
   2  10   9       28.85       27.44      2.82 o 
   3  10   9       28.06       33.26      3.24 o 
   4  10   9       10.09       15.83      2.40 o 
   5  10   9        0.57        1.21      1.59 o 
  -5  11   9        3.79        9.81      5.76 o 
  -4  11   9        7.36       10.38      2.85 o 
  -3  11   9        5.00        7.62      1.84 o 
  -2  11   9       60.37       58.95      3.18 o 
  -1  11   9       13.40       13.81      1.74 o 
   0  11   9        0.73        0.76      1.42 o 
   1  11   9       21.68       20.67      2.51 o 
   2  11   9       41.29       40.89      3.36 o 
   3  11   9       24.53       29.13      3.07 o 
   4  11   9       25.62       27.58      3.07 o 
   5  11   9        1.44       -0.63      2.57 o 
  -5  12   9        0.93        7.99      2.57 o 
  -4  12   9        7.02       11.63      2.97 o 
  -3  12   9       21.11       18.84      2.48 o 
  -2  12   9       42.61       49.10      3.47 o 
  -1  12   9       26.34       25.53      2.61 o 
   0  12   9        0.46        1.95      1.58 o 
   1  12   9        3.51        3.57      1.95 o 
   2  12   9       29.94       31.88      3.13 o 
   3  12   9        0.61       -0.40      1.53 o 
   4  12   9        7.84        6.79      1.93 o 
  -4  13   9        1.32        2.09      2.24 o 
  -3  13   9        4.07        3.76      2.02 o 
  -2  13   9        4.43        4.90      2.01 o 
  -1  13   9       22.27       23.39      2.55 o 
   0  13   9       19.95       20.81      2.55 o 
   1  13   9       34.07       35.58      3.29 o 
   2  13   9        6.19        6.79      1.86 o 
   3  13   9        3.63        8.59      1.98 o 
   4  13   9        2.08        2.73      2.43 o 
  -4  14   9        0.67        3.31      2.58 o 
  -3  14   9       20.64       21.99      5.39 o 
  -2  14   9        6.63        9.58      2.99 o 
  -1  14   9       16.84       19.26      2.73 o 
   0  14   9        2.94        5.07      1.79 o 
   1  14   9       26.07       25.82      3.60 o 
   2  14   9        0.35        1.47      1.51 o 
   3  14   9        2.76        5.24      1.86 o 
  -4  15   9        6.75       10.86      9.73 o 
  -3  15   9        1.82       -1.68      3.51 o 
  -2  15   9       11.40       21.45      5.73 o 
  -1  15   9        1.15        3.44      1.64 o 
   0  15   9        1.50        1.99      1.66 o 
   1  15   9       14.21       14.06      3.19 o 
   2  15   9        7.63       10.88      2.15 o 
   3  15   9        0.20        1.03      1.60 o 
  -1  16   9        3.73        9.61      2.35 o 
   0  16   9        2.06        3.61      1.72 o 
   1  16   9       15.15       17.78      2.45 o 
   2  16   9       13.70        9.07      3.02 o 
  -1  17   9        5.13        8.20      3.71 o 
   0  17   9       14.91       15.51      2.47 o 
   1  17   9        4.03        9.86      2.01 o 
   2  17   9        3.95        6.14      8.15 o 
  -1  18   9        0.12        6.28      3.51 o 
   0  18   9        4.68        9.51      2.08 o 
  -6   0  10        0.06        2.79      2.23 o 
  -5   0  10        3.04        8.62      2.90 o 
  -4   0  10       19.20       25.32      3.81 o 
  -3   0  10      772.22      732.28     15.65 o 
  -2   0  10        4.49       11.13      2.72 o 
  -1   0  10        3.69        2.66      1.83 o 
   0   0  10       22.35       26.31      2.72 o 
   1   0  10        7.16        8.01      1.69 o 
   2   0  10      923.67      877.24     12.77 o 
   3   0  10       60.54       58.10      3.25 o 
   4   0  10       56.57       56.38      6.72 o 
   5   0  10        0.16       -0.49      2.77 o 
   6   0  10        1.92        4.30      3.51 o 
  -6   1  10        4.05        2.49      1.67 o 
  -5   1  10       39.35       38.23      3.40 o 
  -4   1  10       88.62       81.85      4.42 o 
  -3   1  10      145.15      134.30      6.54 o 
  -2   1  10      192.54      182.85      6.33 o 
  -1   1  10       23.06       20.85      2.17 o 
   0   1  10       17.08       18.63      1.40 o 
   1   1  10       24.19       25.85      1.67 o 
   2   1  10      478.48      477.20      6.19 o 
   3   1  10      293.54      274.19      5.22 o 
   4   1  10       20.92       22.11      5.53 o 
   5   1  10        9.16        8.55      4.08 o 
   6   1  10        5.04        6.69      5.26 o 
  -6   2  10        2.33        3.57      2.99 o 
  -5   2  10        3.11        3.00      1.54 o 
  -4   2  10       57.25       54.41      3.17 o 
  -3   2  10       65.40       64.30      3.29 o 
  -2   2  10      592.64      579.81      9.19 o 
  -1   2  10       27.97       27.70      2.44 o 
   0   2  10       54.00       54.29      1.97 o 
   1   2  10      153.89      144.08      3.15 o 
   2   2  10      102.19      101.78      2.84 o 
   3   2  10      232.35      208.79      5.38 o 
   4   2  10        9.95       10.35      1.78 o 
   5   2  10        0.07        5.04      2.17 o 
   6   2  10        0.00        1.26      1.96 o 
  -6   3  10        1.77        2.29      1.91 o 
  -5   3  10        2.13        3.20      1.66 o 
  -4   3  10       65.72       63.13      3.37 o 
  -3   3  10      120.78      119.42      4.33 o 
  -2   3  10       88.50       86.34      3.56 o 
  -1   3  10        6.06        6.10      1.57 o 
   0   3  10       55.56       55.12      1.99 o 
   1   3  10       28.32       31.40      3.20 o 
   2   3  10      123.21      122.25      4.25 o 
   3   3  10      181.49      175.87      5.03 o 
   4   3  10       31.46       36.43      3.14 o 
   5   3  10        1.75        1.65      2.37 o 
   6   3  10        1.77       -0.50      3.34 o 
  -6   4  10        0.88        0.99      1.59 o 
  -5   4  10        2.87        1.72      1.54 o 
  -4   4  10        3.51        5.80      1.77 o 
  -3   4  10      396.29      399.42      7.90 o 
  -2   4  10       27.40       27.07      2.58 o 
  -1   4  10       15.64       14.44      1.54 o 
   0   4  10        3.84        4.14      1.07 o 
   1   4  10       24.26       25.25      1.75 o 
   2   4  10      847.44      828.55     13.16 o 
   3   4  10       36.54       35.93      2.91 o 
   4   4  10       13.54       11.56      2.54 o 
   5   4  10        9.01        8.82      2.30 o 
  -6   5  10        1.25        2.42      1.58 o 
  -5   5  10       56.32       54.59      3.40 o 
  -4   5  10        6.02        7.39      1.88 o 
  -3   5  10      144.59      132.24      4.60 o 
  -2   5  10      113.20      109.41      3.96 o 
  -1   5  10        3.40        2.34      1.10 o 
   0   5  10       16.41       15.07      1.44 o 
   1   5  10       26.55       28.60      1.79 o 
   2   5  10      529.85      517.86      8.75 o 
   3   5  10       70.81       68.67      3.79 o 
   4   5  10        2.11        2.53      1.55 o 
   5   5  10        0.87        4.76      1.63 o 
  -6   6  10        2.73        2.64      2.08 o 
  -5   6  10        2.71        2.65      1.75 o 
  -4   6  10       11.63        8.81      1.91 o 
  -3   6  10      102.38      103.82      4.27 o 
  -2   6  10      142.20      130.62      5.08 o 
  -1   6  10       34.46       32.11      2.27 o 
   0   6  10       11.95       14.37      1.85 o 
   1   6  10       22.29       21.71      2.26 o 
   2   6  10       25.83       33.97      2.82 o 
   3   6  10       19.44       19.52      2.85 o 
   4   6  10       22.99       27.83      2.93 o 
   5   6  10        2.42        2.97      1.66 o 
  -6   7  10        9.51        8.62      2.78 o 
  -5   7  10        0.42        2.11      1.74 o 
  -4   7  10       42.05       34.59      3.15 o 
  -3   7  10       35.75       39.03      3.08 o 
  -2   7  10       28.41       28.58      2.73 o 
  -1   7  10       79.44       79.05      2.85 o 
   0   7  10       12.81       13.80      1.51 o 
   1   7  10        3.34        3.96      1.50 o 
   2   7  10      120.31      116.70      4.30 o 
   3   7  10       65.74       56.13      3.23 o 
   4   7  10        1.33        2.30      1.56 o 
   5   7  10       15.69       13.41      2.39 o 
  -6   8  10        0.81        1.24      2.40 o 
  -5   8  10        1.36        2.38      1.90 o 
  -4   8  10        3.27        3.79      1.73 o 
  -3   8  10       27.34       25.52      2.75 o 
  -2   8  10       32.17       29.23      2.74 o 
  -1   8  10       30.34       30.79      2.84 o 
   0   8  10       59.32       64.19      3.38 o 
   1   8  10       38.88       35.43      2.99 o 
   2   8  10      342.98      304.46      8.37 o 
   3   8  10       18.84       22.37      2.69 o 
   4   8  10        0.51        2.33      1.61 o 
   5   8  10        4.35        7.19      1.95 o 
  -5   9  10        3.07        1.87      2.94 o 
  -4   9  10        6.83        6.89      1.86 o 
  -3   9  10       15.99       15.35      2.25 o 
  -2   9  10       69.87       59.85      3.20 o 
  -1   9  10       23.16       23.86      2.10 o 
   0   9  10       23.80       31.58      2.55 o 
   1   9  10       38.84       34.93      2.82 o 
   2   9  10       56.15       51.55      3.16 o 
   3   9  10        5.04        5.99      2.04 o 
   4   9  10        3.29        4.05      1.93 o 
   5   9  10        1.37        3.76      1.77 o 
  -5  10  10        1.27        0.07      2.17 o 
  -4  10  10        6.18        5.27      3.20 o 
  -3  10  10       20.37       20.19      2.80 o 
  -2  10  10       20.54       22.13      2.56 o 
  -1  10  10       19.79       21.35      2.39 o 
   0  10  10       32.76       34.66      2.66 o 
   1  10  10        2.39        3.62      1.63 o 
   2  10  10       11.84       13.10      2.19 o 
   3  10  10        2.44        2.36      1.69 o 
   4  10  10        6.23        7.07      2.50 o 
   5  10  10        1.97        1.96      2.60 o 
  -5  11  10        0.65       -0.94      4.89 o 
  -4  11  10       24.20       26.74      3.44 o 
  -3  11  10        1.30        1.12      2.23 o 
  -2  11  10       11.11        8.72      1.93 o 
  -1  11  10       20.57       18.75      2.69 o 
   0  11  10       69.77       63.30      4.28 o 
   1  11  10       19.44       15.49      2.28 o 
   2  11  10       55.68       48.42      3.39 o 
   3  11  10       16.12       19.05      2.62 o 
   4  11  10        1.48        5.64      1.88 o 
  -5  12  10        2.67        4.35      5.95 o 
  -4  12  10        2.55        3.85      3.78 o 
  -3  12  10        0.71        0.84      1.62 o 
  -2  12  10        3.85        5.71      2.20 o 
  -1  12  10        6.30        3.79      2.53 o 
   0  12  10       87.71       94.67      4.12 o 
   1  12  10       33.59       30.35      2.96 o 
   2  12  10       32.64       32.78      3.19 o 
   3  12  10       15.59       10.44      2.13 o 
   4  12  10        0.47        2.93      1.68 o 
  -4  13  10        1.64        4.45      2.62 o 
  -3  13  10        1.10        0.81      2.02 o 
  -2  13  10       11.93        9.64      3.00 o 
  -1  13  10       13.65       11.98      2.65 o 
   0  13  10       16.18       15.68      2.37 o 
   1  13  10        8.89        7.13      2.01 o 
   2  13  10        2.89        2.60      1.67 o 
   3  13  10        2.66        7.54      2.29 o 
  -4  14  10        2.40        5.80      4.45 o 
  -3  14  10        2.89        4.40      4.10 o 
  -2  14  10        3.45        3.54      2.58 o 
  -1  14  10        3.72        4.11      2.40 o 
   0  14  10       30.57       33.13      3.17 o 
   1  14  10       11.20       16.77      3.00 o 
   2  14  10        4.46        7.67      1.84 o 
   3  14  10        1.33        3.91      1.70 o 
  -2  15  10        0.05        5.30      2.73 o 
  -1  15  10        3.70        6.53      2.60 o 
   0  15  10       26.89       29.90      3.01 o 
   1  15  10       38.31       39.13      3.45 o 
   2  15  10        2.73        6.19      1.90 o 
   3  15  10        0.31        4.69      3.36 o 
  -1  16  10        1.02        2.20      2.00 o 
   0  16  10       19.30       19.83      3.66 o 
   1  16  10        9.93       13.60      2.29 o 
   2  16  10        0.11        5.54      1.97 o 
  -1  17  10        0.52        2.00      2.87 o 
   0  17  10        4.08        5.44      1.85 o 
   1  17  10        2.68        4.96      1.92 o 
  -6   0  11        0.47        1.19      2.21 o 
  -5   0  11        7.76        9.43      3.02 o 
  -4   0  11       77.74       71.47      5.21 o 
  -3   0  11        1.74        1.79      3.11 o 
  -2   0  11       78.23       77.33      4.85 o 
  -1   0  11        5.64        6.93      2.47 o 
   0   0  11      219.60      217.63      6.09 o 
   1   0  11       12.05       12.91      2.11 o 
   2   0  11       42.74       47.08      3.03 o 
   3   0  11        0.00        3.41      1.70 o 
   4   0  11        0.83       -0.89      2.87 o 
   5   0  11        0.00        3.85      3.41 o 
  -6   1  11        0.74        2.65      1.63 o 
  -5   1  11        6.92        5.68      1.81 o 
  -4   1  11      102.68       96.83      6.00 o 
  -3   1  11       75.02       73.48      5.56 o 
  -2   1  11      236.03      210.93      6.58 o 
  -1   1  11        1.41       -0.64      1.32 o 
   0   1  11       30.43       28.06      1.70 o 
   1   1  11      167.01      161.71      4.35 o 
   2   1  11       56.03       54.58      2.53 o 
   3   1  11        1.21        3.49      1.58 o 
   4   1  11        4.78        5.20      2.46 o 
   5   1  11        0.13        0.79      1.64 o 
  -6   2  11       10.42        9.48      2.05 o 
  -5   2  11        0.57       -0.67      1.60 o 
  -4   2  11       25.57       21.89      2.58 o 
  -3   2  11       28.02       25.96      2.73 o 
  -2   2  11      357.53      336.79      7.03 o 
  -1   2  11       11.53       11.46      1.95 o 
   0   2  11       42.99       44.66      1.93 o 
   1   2  11      304.55      304.51      5.23 o 
   2   2  11       55.00       58.94      2.30 o 
   3   2  11      127.05      132.95      4.58 o 
   4   2  11        0.04        1.87      1.65 o 
   5   2  11        0.14        2.88      3.01 o 
  -6   3  11        1.64        3.85      1.70 o 
  -5   3  11        0.25        0.59      1.47 o 
  -4   3  11      131.78      122.94      4.85 o 
  -3   3  11       30.84       27.94      2.84 o 
  -2   3  11      412.98      373.88      9.38 o 
  -1   3  11       95.35       84.92      3.46 o 
   0   3  11        2.49        3.72      1.12 o 
   1   3  11       35.74       35.76      1.90 o 
   2   3  11        8.33        8.17      1.76 o 
   3   3  11       18.75       23.02      2.56 o 
   4   3  11       18.11       17.84      2.40 o 
   5   3  11       18.27       22.40      3.69 o 
  -6   4  11        0.99        1.74      1.75 o 
  -5   4  11       25.68       22.52      4.57 o 
  -4   4  11      105.91      103.92      4.46 o 
  -3   4  11        2.45        2.69      1.57 o 
  -2   4  11       75.02       68.28      4.51 o 
  -1   4  11       41.34       41.95      2.77 o 
   0   4  11        7.71        8.06      1.27 o 
   1   4  11       43.21       41.70      1.99 o 
   2   4  11      139.09      138.00     10.16 o 
   3   4  11       17.68       17.76      2.28 o 
   4   4  11        1.54        6.51      2.84 o 
   5   4  11        5.63        2.60      2.17 o 
  -6   5  11        3.96        3.71      1.85 o 
  -5   5  11       20.93       25.55      2.92 o 
  -4   5  11       26.99       28.35      2.96 o 
  -3   5  11       55.54       48.73      3.14 o 
  -2   5  11       23.52       26.97      2.76 o 
  -1   5  11        2.16        6.04      2.05 o 
   0   5  11       54.33       53.16      2.17 o 
   1   5  11      386.09      370.50     11.04 o 
   2   5  11       36.00       35.25      2.96 o 
   3   5  11        0.76        1.25      1.44 o 
   4   5  11        5.50        8.43      1.91 o 
   5   5  11        2.42        2.29      1.71 o 
  -6   6  11        1.08        4.21      2.14 o 
  -5   6  11        1.37       -0.16      1.57 o 
  -4   6  11       13.29       14.10      2.40 o 
  -3   6  11       44.14       38.92      4.10 o 
  -2   6  11      102.10       95.90      3.94 o 
  -1   6  11      165.07      149.89      4.58 o 
   0   6  11       43.31       41.17      2.05 o 
   1   6  11       24.41       23.25      2.39 o 
   2   6  11       67.84       67.94      3.38 o 
   3   6  11       37.83       35.07      3.09 o 
   4   6  11        2.06        2.88      1.61 o 
   5   6  11        0.05        1.84      1.67 o 
  -6   7  11        0.82       -2.52      4.10 o 
  -5   7  11        4.71        7.65      1.93 o 
  -4   7  11       76.79       72.79      3.82 o 
  -3   7  11       13.50       11.25      2.17 o 
  -2   7  11       66.60       63.10      3.34 o 
  -1   7  11      189.73      188.62      5.39 o 
   0   7  11       46.09       52.82      3.92 o 
   1   7  11       31.50       35.85      2.68 o 
   2   7  11       14.71       17.47      2.40 o 
   3   7  11        0.48        2.81      1.73 o 
   4   7  11        0.63        0.97      1.56 o 
   5   7  11        4.13        6.50      2.07 o 
  -5   8  11       26.84       25.89      2.97 o 
  -4   8  11       43.11       50.79      3.78 o 
  -3   8  11        1.04        2.60      1.68 o 
  -2   8  11        8.61       10.99      2.11 o 
  -1   8  11      113.99      105.79      3.97 o 
   0   8  11       16.43       15.96      2.45 o 
   1   8  11      292.63      297.85      9.60 o 
   2   8  11      122.72      110.82      4.37 o 
   3   8  11        9.30        9.75      2.12 o 
   4   8  11        0.15        3.00      1.63 o 
   5   8  11        4.50        4.27      1.76 o 
  -5   9  11       11.61       13.81      2.87 o 
  -4   9  11        4.22        5.16      1.86 o 
  -3   9  11        8.03        8.51      2.03 o 
  -2   9  11        8.95        7.83      1.92 o 
  -1   9  11       14.59       12.98      2.52 o 
   0   9  11      181.39      172.74      5.00 o 
   1   9  11      117.51      125.61      4.55 o 
   2   9  11       19.87       22.97      2.63 o 
   3   9  11        0.02        0.09      1.82 o 
   4   9  11        0.02        0.78      1.59 o 
   5   9  11        0.23        4.53      2.86 o 
  -5  10  11        0.90        3.46      2.46 o 
  -4  10  11       11.22       10.21      2.15 o 
  -3  10  11        5.76        7.68      1.96 o 
  -2  10  11        1.26        1.23      1.58 o 
  -1  10  11       46.31       48.16      8.08 o 
   0  10  11       44.39       44.25      3.02 o 
   1  10  11       18.37       18.75      2.82 o 
   2  10  11        6.15        5.53      1.88 o 
   3  10  11        1.10        0.91      1.44 o 
   4  10  11        6.05        5.86      2.15 o 
  -5  11  11        8.52        9.88      3.21 o 
  -4  11  11       21.17       24.70      3.36 o 
  -3  11  11        0.68        2.48      1.65 o 
  -2  11  11        5.23        6.90      2.18 o 
  -1  11  11       38.63       42.99      7.21 o 
   0  11  11       62.16       65.72      4.66 o 
   1  11  11       48.32       45.12      3.22 o 
   2  11  11        2.21        3.54      2.13 o 
   3  11  11       17.74       15.63      2.45 o 
   4  11  11        0.14       -1.46      1.47 o 
  -4  12  11        7.14        6.87      2.96 o 
  -3  12  11        0.95        2.23      1.68 o 
  -2  12  11        2.00        5.71      2.78 o 
  -1  12  11       27.09       23.06      8.65 o 
   0  12  11       23.39       25.12      4.20 o 
   1  12  11      187.21      184.46      5.86 o 
   2  12  11        3.43        1.63      1.68 o 
   3  12  11       31.73       30.10      3.20 o 
   4  12  11        4.88        1.68      2.77 o 
  -4  13  11        2.62        6.00      3.78 o 
  -3  13  11        0.91       -0.40      2.14 o 
  -2  13  11        2.47        4.80      2.62 o 
  -1  13  11        8.57       10.39      3.07 o 
   0  13  11       72.92       74.07      5.40 o 
   1  13  11        4.00        2.21      1.70 o 
   2  13  11        0.50        3.92      1.72 o 
   3  13  11        4.24        4.52      1.79 o 
  -2  14  11        4.44       10.35      3.06 o 
  -1  14  11        1.64        3.09      2.71 o 
   0  14  11        3.51        6.28      3.35 o 
   1  14  11       31.59       29.10      3.01 o 
   2  14  11        7.69        6.37      2.59 o 
   3  14  11        5.30        9.53      6.08 o 
  -2  15  11        2.88        6.81      3.90 o 
  -1  15  11        0.36        5.57      2.83 o 
   0  15  11        7.07       13.22      3.27 o 
   1  15  11       33.98       33.94      3.30 o 
   2  15  11        0.32        3.49      1.74 o 
  -1  16  11        3.09        1.04      2.67 o 
   0  16  11       23.51       27.30      3.40 o 
   1  16  11       21.15       20.70      2.73 o 
  -6   0  12        0.28       -0.04      2.09 o 
  -5   0  12        1.47        1.00      1.99 o 
  -4   0  12        1.44        2.67      2.28 o 
  -3   0  12       20.83       24.23      3.88 o 
  -2   0  12        3.54       -0.08      3.48 o 
  -1   0  12        1.92        0.92      2.05 o 
   0   0  12      202.01      193.28      7.36 o 
   1   0  12        3.74        3.37      1.68 o 
   2   0  12       75.82       70.42      6.50 o 
   3   0  12        5.00        3.85      2.96 o 
   4   0  12        0.23        0.94      2.96 o 
   5   0  12        2.03       13.98      4.55 o 
  -6   1  12        0.75       -1.07      1.47 o 
  -5   1  12        0.89       -0.72      2.15 o 
  -4   1  12       17.15       15.46      2.33 o 
  -3   1  12      198.47      176.17      6.83 o 
  -2   1  12      133.32      114.90      4.38 o 
  -1   1  12      168.28      151.12      7.30 o 
   0   1  12        1.59        2.45      1.63 o 
   1   1  12      216.13      194.91      4.29 o 
   2   1  12        0.97        1.63      1.04 o 
   3   1  12        2.30        2.29      1.61 o 
   4   1  12        6.62        7.09      2.70 o 
   5   1  12        1.13        5.45      2.57 o 
  -6   2  12        1.84        3.62      1.84 o 
  -5   2  12        7.43        8.61      2.20 o 
  -4   2  12       37.49       32.16      3.19 o 
  -3   2  12      437.73      400.72      9.17 o 
  -2   2  12       35.30       34.38      3.12 o 
  -1   2  12       12.92        9.92      2.10 o 
   0   2  12       62.52       64.65      3.19 o 
   1   2  12       53.33       52.56      2.22 o 
   2   2  12        7.51        5.15      1.32 o 
   3   2  12       42.76       47.60      3.21 o 
   4   2  12        3.14        0.00      2.08 o 
   5   2  12        0.64        0.20      2.16 o 
  -6   3  12        2.08        3.00      1.82 o 
  -5   3  12       11.11       11.16      2.13 o 
  -4   3  12       13.02       11.95      2.59 o 
  -3   3  12       74.75       75.21      3.96 o 
  -2   3  12      178.65      172.00      6.95 o 
  -1   3  12       24.52       31.19      2.90 o 
   0   3  12       56.12       60.14      3.16 o 
   1   3  12      265.40      234.20      4.94 o 
   2   3  12       62.59       56.44      3.02 o 
   3   3  12        7.61        7.44      1.82 o 
   4   3  12        1.37        2.63      1.99 o 
   5   3  12        0.18        1.38      2.18 o 
  -6   4  12        0.30       -0.06      2.91 o 
  -5   4  12       13.34       16.17      2.41 o 
  -4   4  12        3.21        5.66      2.04 o 
  -3   4  12        2.34        2.58      1.87 o 
  -2   4  12       19.37       20.01      2.55 o 
  -1   4  12      337.77      318.11      6.94 o 
   0   4  12       10.53       11.88      2.09 o 
   1   4  12      200.47      175.41      5.31 o 
   2   4  12        4.25        6.17      1.68 o 
   3   4  12        2.61        0.20      1.79 o 
   4   4  12        0.45        0.42      1.48 o 
   5   4  12        0.99        0.46      1.96 o 
  -6   5  12        0.01        0.62      2.46 o 
  -5   5  12        1.96        3.18      1.74 o 
  -4   5  12        3.51        3.86      1.77 o 
  -3   5  12      139.71      129.65      5.36 o 
  -2   5  12        7.80        9.29      2.03 o 
  -1   5  12      237.64      210.74      6.23 o 
   0   5  12      270.27      254.30      5.18 o 
   1   5  12       10.18        9.51      2.01 o 
   2   5  12       20.14       21.42      3.13 o 
   3   5  12        1.17        1.55      1.57 o 
   4   5  12        2.15        3.37      1.64 o 
   5   5  12        1.90        1.15      2.22 o 
  -6   6  12        3.36        2.68      2.45 o 
  -5   6  12       11.42       13.18      2.23 o 
  -4   6  12       14.74       15.91      2.50 o 
  -3   6  12       65.03       69.23      3.65 o 
  -2   6  12       12.77       12.25      2.76 o 
  -1   6  12      136.94      128.09      5.27 o 
   0   6  12       20.56       27.56      2.22 o 
   1   6  12       27.96       34.31      3.82 o 
   2   6  12        8.94        9.16      1.92 o 
   3   6  12        5.80        5.13      1.73 o 
   4   6  12        1.60        4.76      1.73 o 
   5   6  12        0.53        1.29      2.10 o 
  -5   7  12       24.54       21.45      2.80 o 
  -4   7  12       10.55       14.87      2.39 o 
  -3   7  12       64.94       59.95      3.41 o 
  -2   7  12        1.47        2.52      1.61 o 
  -1   7  12       47.48       46.92      3.15 o 
   0   7  12       13.62       20.75      3.04 o 
   1   7  12       37.65       35.39      2.81 o 
   2   7  12       98.79       96.51      4.14 o 
   3   7  12        0.59        1.83      1.78 o 
   4   7  12       24.73       33.19      3.52 o 
   5   7  12        0.21        5.38      2.25 o 
  -5   8  12       22.44       23.54      2.91 o 
  -4   8  12       16.23       14.62      2.39 o 
  -3   8  12        0.28        0.79      1.51 o 
  -2   8  12       22.47       23.97      2.70 o 
  -1   8  12       97.59       91.05      3.85 o 
   0   8  12       14.04       11.05      2.34 o 
   1   8  12        7.87        5.86      1.88 o 
   2   8  12       78.17       79.70      3.92 o 
   3   8  12        6.67        4.21      2.36 o 
   4   8  12        2.86        6.13      1.79 o 
  -5   9  12        5.85        8.39      2.56 o 
  -4   9  12        3.38        5.62      1.97 o 
  -3   9  12       14.72       18.99      2.58 o 
  -2   9  12        7.73        7.72      2.15 o 
  -1   9  12       23.31       22.10      3.08 o 
   0   9  12      321.71      311.66      9.99 o 
   1   9  12       52.46       52.38      3.40 o 
   2   9  12       43.35       46.69      3.52 o 
   3   9  12        0.01        0.03      1.47 o 
   4   9  12        2.87        2.83      1.64 o 
  -5  10  12        8.78       11.05      2.94 o 
  -4  10  12        5.58        6.82      3.49 o 
  -3  10  12        5.13        8.44      2.20 o 
  -2  10  12        7.10        5.63      1.85 o 
  -1  10  12       51.04       50.72      5.72 o 
   0  10  12       28.62       30.83      4.56 o 
   1  10  12        5.26        4.86      1.64 o 
   2  10  12       19.89       27.26      4.15 o 
   3  10  12        4.91        6.22      1.89 o 
   4  10  12        2.17        3.70      1.82 o 
  -4  11  12       13.96       17.18      2.82 o 
  -3  11  12        1.89        2.83      1.76 o 
  -2  11  12        8.23        7.93      2.64 o 
  -1  11  12        0.73        2.85      2.69 o 
   0  11  12        2.80        3.68      2.03 o 
   1  11  12        0.07        2.79      1.65 o 
   2  11  12       11.23       11.98      2.18 o 
   3  11  12       18.47       19.55      2.58 o 
   4  11  12        1.54        1.36      5.14 o 
  -4  12  12        6.47       11.67      2.88 o 
  -3  12  12        2.23        6.38      2.33 o 
  -2  12  12        2.71        2.78      2.53 o 
  -1  12  12        3.17        2.01      2.49 o 
   0  12  12        5.00        6.00      2.22 o 
   1  12  12       19.30       27.29      2.89 o 
   2  12  12        3.89        4.34      3.49 o 
   3  12  12        5.91        7.84      2.11 o 
  -3  13  12        3.37        1.21      2.10 o 
  -2  13  12        1.01        3.92      2.60 o 
  -1  13  12       21.26       25.75      4.37 o 
   0  13  12       76.97       81.02      4.75 o 
   1  13  12       48.25       46.38      3.77 o 
   2  13  12        8.22       12.17      2.15 o 
   3  13  12        3.76        4.41      2.92 o 
  -3  14  12        1.02        6.47      4.74 o 
  -2  14  12        1.78        5.15      2.72 o 
  -1  14  12        8.39       14.37      3.39 o 
   0  14  12        7.92       10.05      3.18 o 
   1  14  12        1.59        3.42      2.46 o 
   2  14  12        0.53        2.64      1.69 o 
  -2  15  12        0.04       -1.47      2.56 o 
  -1  15  12        2.58        4.42      2.77 o 
   0  15  12        4.32        6.57      2.73 o 
   1  15  12        0.22       -0.45      1.96 o 
  -1  16  12        1.42        5.68      4.40 o 
   0  16  12       10.35       17.86      4.09 o 
  -6   0  13        7.27        6.98      6.89 o 
  -5   0  13        5.32        8.17      3.06 o 
  -4   0  13        0.50       -0.09      5.83 o 
  -3   0  13        1.57       -0.94      3.34 o 
  -2   0  13      607.83      552.99     14.03 o 
  -1   0  13        0.12        3.16      2.41 o 
   1   0  13       13.74       14.61      2.26 o 
   2   0  13        8.64       10.52      2.59 o 
   3   0  13        2.56        1.88      3.01 o 
   4   0  13        0.52        1.19      2.92 o 
   5   0  13        0.48        3.76      4.00 o 
  -6   1  13        4.08        6.99      2.08 o 
  -5   1  13        7.41        9.08      2.14 o 
  -4   1  13        4.50        6.79      1.94 o 
  -3   1  13        8.77        6.38      2.13 o 
  -2   1  13       93.81       79.81      4.09 o 
  -1   1  13      140.88      128.82      4.63 o 
   0   1  13       62.18       53.48      4.50 o 
   1   1  13      152.81      135.40      3.43 o 
   2   1  13       11.95       11.96      1.77 o 
   3   1  13        0.88        0.41      2.05 o 
   4   1  13        0.39       -1.23      1.64 o 
   5   1  13       14.02       22.00      4.00 o 
  -6   2  13        2.54        4.53      3.48 o 
  -5   2  13        8.16       11.31      2.09 o 
  -4   2  13       16.37       16.89      2.59 o 
  -3   2  13        3.39        5.62      1.84 o 
  -2   2  13       15.87       16.02      2.59 o 
  -1   2  13        3.61        8.00      3.20 o 
   0   2  13       26.77       33.92      3.00 o 
   1   2  13       16.97       17.28      1.66 o 
   2   2  13       58.01       53.72      3.02 o 
   3   2  13        6.14        4.37      1.63 o 
   4   2  13        3.71        4.56      2.22 o 
   5   2  13       24.66       38.43      8.28 o 
  -6   3  13        5.83        8.61      3.23 o 
  -5   3  13       20.16       22.10      2.74 o 
  -4   3  13        7.11        5.65      2.01 o 
  -3   3  13       44.92       44.70      3.32 o 
  -2   3  13       69.03       63.62      3.67 o 
  -1   3  13        5.42        7.43      1.95 o 
   0   3  13       17.56       17.93      2.36 o 
   1   3  13       60.98       61.33      2.83 o 
   2   3  13        7.96        8.53      2.64 o 
   3   3  13        5.47        3.03      1.63 o 
   4   3  13        3.74        5.13      2.84 o 
   5   3  13        5.75        6.51      2.54 o 
  -5   4  13       12.07       13.76      2.43 o 
  -4   4  13        2.07        3.42      1.77 o 
  -3   4  13       20.58       21.66      2.74 o 
  -2   4  13      162.51      149.11      5.77 o 
  -1   4  13      194.04      166.83      5.22 o 
   0   4  13      170.47      149.39      4.81 o 
   1   4  13      178.47      149.16      4.04 o 
   2   4  13        5.63        6.05      1.78 o 
   3   4  13       14.29       18.31      2.44 o 
   4   4  13        1.75        5.56      1.85 o 
   5   4  13        4.38       12.04      3.15 o 
  -5   5  13        8.12        8.67      3.85 o 
  -4   5  13       20.57       20.35      3.24 o 
  -3   5  13        3.16        2.44      1.81 o 
  -2   5  13        4.22        4.01      1.79 o 
  -1   5  13        8.80        7.51      1.95 o 
   0   5  13      173.23      172.30      5.99 o 
   1   5  13       68.17       64.32      3.22 o 
   2   5  13        3.97        3.31      1.68 o 
   3   5  13        6.60       10.63      2.54 o 
   4   5  13        0.93        2.63      1.92 o 
  -5   6  13        1.53        2.43      1.66 o 
  -4   6  13       57.92       54.77      3.55 o 
  -3   6  13        2.80        1.46      1.68 o 
  -2   6  13        9.73       14.17      3.54 o 
  -1   6  13       37.98       38.01      2.95 o 
   0   6  13        7.11       10.96      2.43 o 
   1   6  13       34.30       34.28      2.86 o 
   2   6  13       65.17       62.36      3.38 o 
   3   6  13       15.01       18.72      2.46 o 
   4   6  13        3.37        6.32      1.91 o 
  -5   7  13        4.13        3.70      1.97 o 
  -4   7  13       32.55       36.59      3.48 o 
  -3   7  13       25.36       30.36      3.17 o 
  -2   7  13       15.39       17.32      2.45 o 
  -1   7  13       11.62        9.78      2.14 o 
   0   7  13       30.59       32.90      4.76 o 
   1   7  13        0.56        0.29      1.47 o 
   2   7  13       21.50       22.10      4.00 o 
   3   7  13        3.50        5.71      1.88 o 
   4   7  13        2.71        4.98      1.94 o 
  -5   8  13        1.56       -0.82      3.11 o 
  -4   8  13        1.61        5.62      1.92 o 
  -3   8  13        6.70       10.24      2.21 o 
  -2   8  13        5.17        4.64      1.90 o 
  -1   8  13       69.92       72.43      5.08 o 
   0   8  13       15.23       17.75      6.50 o 
   1   8  13       26.96       25.50      3.33 o 
   2   8  13       22.09       20.95      3.26 o 
   3   8  13        0.28       -0.81      1.51 o 
   4   8  13        0.53        1.10      1.64 o 
  -5   9  13        0.23        0.24      2.28 o 
  -4   9  13       11.79        9.58      3.10 o 
  -3   9  13        5.67       11.08      2.80 o 
  -2   9  13        0.38        3.27      1.73 o 
  -1   9  13       45.84       50.51      5.23 o 
   0   9  13       12.22       12.91      3.42 o 
   1   9  13        3.01        3.09      2.45 o 
   2   9  13        3.10        2.74      2.54 o 
   3   9  13        2.18        3.88      1.70 o 
   4   9  13        5.31        7.58      1.97 o 
  -4  10  13       26.68       30.24      3.24 o 
  -3  10  13        0.72       -0.29      1.64 o 
  -2  10  13        0.61        2.91      1.96 o 
  -1  10  13       13.30       15.83      5.24 o 
   0  10  13       12.41       13.23      3.48 o 
   1  10  13       17.13       21.76      3.18 o 
   2  10  13        0.48        2.01      1.62 o 
   3  10  13       12.57       11.20      2.25 o 
  -4  11  13       14.19       16.11      3.02 o 
  -3  11  13        5.16        8.96      2.08 o 
  -2  11  13        8.90       11.57      3.30 o 
  -1  11  13        1.68       -2.01      2.01 o 
   0  11  13        8.69       13.54      3.58 o 
   1  11  13        5.75        7.83      2.33 o 
   2  11  13        1.10        1.49      1.57 o 
   3  11  13       16.26       16.44      2.51 o 
  -3  12  13        0.18        4.39      3.37 o 
  -2  12  13       21.18       20.40      8.23 o 
  -1  12  13        7.31        6.50      2.90 o 
   0  12  13        9.67       10.49      2.96 o 
   1  12  13        0.81        0.08      1.77 o 
   2  12  13        1.14        1.68      1.61 o 
   3  12  13        3.27        2.76      2.21 o 
  -3  13  13        0.55        2.30      2.74 o 
  -2  13  13        7.07        5.22      2.89 o 
  -1  13  13       19.19       13.40      3.24 o 
   0  13  13        7.91        9.44      3.22 o 
   1  13  13        2.29        2.73      1.98 o 
   2  13  13        2.24        1.69      1.73 o 
  -2  14  13        0.93        2.88      2.62 o 
  -1  14  13        0.08        6.96      3.71 o 
   0  14  13        4.54        2.28      4.89 o 
   1  14  13        0.75        3.16      2.15 o 
  -1  15  13        2.36        4.31      5.71 o 
   0  15  13        1.14        6.65      3.16 o 
  -5   0  14        0.19        2.56      4.03 o 
  -4   0  14        0.23        0.71      2.14 o 
  -3   0  14        0.85        1.41      3.38 o 
  -2   0  14       15.32       15.54      3.44 o 
  -1   0  14        0.27       -0.53      2.14 o 
   0   0  14      193.98      179.00      7.76 o 
   1   0  14        0.01        0.51      2.22 o 
   2   0  14       16.53       18.34      2.70 o 
   3   0  14        1.31        4.89      3.41 o 
   4   0  14        2.62       -2.37      2.37 o 
  -5   1  14        1.55       -0.64      1.77 o 
  -4   1  14        3.02        1.93      1.60 o 
  -3   1  14        2.76        6.75      1.98 o 
  -2   1  14        1.16        3.93      1.71 o 
  -1   1  14        0.37        0.65      1.61 o 
   0   1  14       29.89       29.46      2.92 o 
   1   1  14       10.13        9.22      2.04 o 
   2   1  14       20.16       20.51      3.05 o 
   3   1  14        0.28        3.77      3.58 o 
   4   1  14        5.91        8.72      2.81 o 
  -5   2  14        0.93        1.87      1.62 o 
  -4   2  14        9.60       12.04      2.40 o 
  -3   2  14        1.32       -0.45      1.55 o 
  -2   2  14        0.43       -0.52      1.60 o 
  -1   2  14        2.58       -0.06      1.59 o 
   0   2  14       23.78       21.77      2.66 o 
   1   2  14       99.97       77.17      3.65 o 
   2   2  14       15.87       17.28      3.61 o 
   3   2  14        0.11        0.60      1.46 o 
   4   2  14       17.68       17.56      3.38 o 
  -5   3  14        2.64        4.97      2.15 o 
  -4   3  14        2.27        2.36      1.66 o 
  -3   3  14       20.22       16.28      2.48 o 
  -2   3  14       26.98       24.69      3.05 o 
  -1   3  14       19.83       20.32      2.52 o 
   0   3  14       30.76       29.81      2.95 o 
   1   3  14       18.39       17.45      2.73 o 
   2   3  14       12.58       14.03      2.19 o 
   3   3  14        1.98        5.64      2.74 o 
   4   3  14       12.79        9.42      4.50 o 
  -5   4  14        0.49        2.93      2.92 o 
  -4   4  14        0.07       -0.26      1.51 o 
  -3   4  14       36.50       38.77      4.14 o 
  -2   4  14        0.38        3.33      1.65 o 
  -1   4  14      124.54      115.25      5.53 o 
   0   4  14       52.02       47.82      3.37 o 
   1   4  14        6.91        6.29      2.64 o 
   2   4  14        1.84        5.92      1.73 o 
   3   4  14        4.56        9.68      2.13 o 
   4   4  14        1.78        3.21      2.21 o 
  -5   5  14        0.48        1.52      1.71 o 
  -4   5  14        2.92        6.01      1.87 o 
  -3   5  14        0.38       -0.18      1.79 o 
  -2   5  14       41.69       47.94      4.01 o 
  -1   5  14       62.41       61.80      4.07 o 
   0   5  14        8.50        5.73      2.24 o 
   1   5  14        8.93        9.60      3.01 o 
   2   5  14        4.64        5.17      1.89 o 
   3   5  14        7.27        5.17      2.15 o 
   4   5  14        5.00       10.50      2.15 o 
  -5   6  14        2.79        5.44      1.96 o 
  -4   6  14       16.37       21.32      3.47 o 
  -3   6  14        4.07        7.53      2.06 o 
  -2   6  14        4.95        6.65      1.98 o 
  -1   6  14       13.98       13.98      2.43 o 
   0   6  14       26.34       13.98      5.14 o 
   1   6  14        0.38       -0.42      2.17 o 
   2   6  14       13.25       15.84      2.36 o 
   3   6  14        9.06        7.27      1.93 o 
   4   6  14        9.96       17.62      2.48 o 
  -5   7  14        0.18        0.26      2.06 o 
  -4   7  14       10.94       22.48      2.95 o 
  -3   7  14        7.57        9.93      2.11 o 
  -2   7  14        0.10        1.14      1.74 o 
  -1   7  14       25.87       25.68      3.35 o 
   0   7  14        0.98       -0.06      2.43 o 
   1   7  14        0.42        1.54      2.45 o 
   2   7  14        9.49       11.80      2.37 o 
   3   7  14        9.51        9.75      2.06 o 
   4   7  14        3.99        4.34      1.87 o 
  -4   8  14        2.07        3.48      1.83 o 
  -3   8  14       29.15       29.32      4.51 o 
  -2   8  14       19.56       25.70      2.93 o 
  -1   8  14       53.79       43.08      5.40 o 
   0   8  14        0.19       -1.16      2.45 o 
   1   8  14        1.10        3.63      2.67 o 
   2   8  14        6.13        8.79      2.09 o 
   3   8  14        5.26        4.51      1.83 o 
   4   8  14        1.80        7.57      3.24 o 
  -4   9  14        0.05        3.30      1.99 o 
  -3   9  14        9.77        9.20      2.56 o 
  -2   9  14        2.48       -0.03      1.88 o 
  -1   9  14       86.85       93.39     13.64 o 
   0   9  14        0.81       -2.54      2.54 o 
   1   9  14        5.42       10.50      3.35 o 
   2   9  14        2.99        6.31      1.84 o 
   3   9  14        2.68        6.15      1.80 o 
  -4  10  14        0.80        3.32      1.88 o 
  -3  10  14        2.04        5.60      2.04 o 
  -2  10  14        4.73        6.99      2.94 o 
  -1  10  14        5.82        4.50      2.63 o 
   0  10  14        1.62        4.70      2.92 o 
   1  10  14        3.24        1.89      4.00 o 
   2  10  14        1.19        4.03      1.74 o 
   3  10  14        5.27        6.38      2.01 o 
  -3  11  14        7.03       13.25      3.04 o 
  -2  11  14        1.40        5.07      2.71 o 
  -1  11  14        3.67        2.72      4.08 o 
   0  11  14        1.26        2.45      2.58 o 
   1  11  14        1.55        4.59      2.22 o 
   2  11  14        3.09        2.60      2.59 o 
   3  11  14        5.61        9.57      3.73 o 
  -3  12  14        1.12        3.75      2.74 o 
  -2  12  14       14.83       14.82      3.66 o 
  -1  12  14        1.01        2.97      4.23 o 
   0  12  14        0.12       -1.54      3.53 o 
   1  12  14        2.89       -1.52      2.33 o 
   2  12  14        0.67        4.66      2.58 o 
  -2  13  14       24.41       29.15      4.75 o 
  -1  13  14        3.79        5.37      3.09 o 
   0  13  14        3.98        3.25      2.78 o 
   1  13  14        0.69        2.24      2.63 o 
  -1  14  14        1.11        2.78      3.48 o 
  -5   0  15        0.25        7.50      6.50 o 
  -4   0  15        4.41        9.49      2.92 o 
  -3   0  15        6.23        5.52      2.83 o 
  -2   0  15        3.28        1.37      2.24 o 
  -1   0  15        2.05        3.92      2.57 o 
   0   0  15        9.30        6.31      2.79 o 
   1   0  15        1.67        2.54      2.38 o 
   2   0  15       12.80       11.81      4.74 o 
   3   0  15        2.96       11.12      4.05 o 
   4   0  15        1.40       -0.86      2.30 o 
  -5   1  15        0.84        3.32      2.56 o 
  -4   1  15        0.37        2.62      1.64 o 
  -3   1  15       29.29       29.75      3.19 o 
  -2   1  15        5.42        4.42      1.95 o 
  -1   1  15        6.30        7.16      2.05 o 
   0   1  15        6.14        3.28      1.78 o 
   1   1  15        1.59        5.08      1.84 o 
   2   1  15        9.88        9.88      3.19 o 
   3   1  15        1.21        6.35      3.95 o 
   4   1  15        1.30        3.78      2.09 o 
  -5   2  15       20.83       27.89      3.17 o 
  -4   2  15        1.99        3.78      1.71 o 
  -3   2  15        1.19        1.18      1.64 o 
  -2   2  15        2.91        4.87      1.88 o 
  -1   2  15       16.58       18.80      2.59 o 
   0   2  15        3.93        5.59      1.91 o 
   1   2  15        6.67        5.92      2.18 o 
   2   2  15        1.57        2.62      2.85 o 
   3   2  15        0.38       -0.56      4.62 o 
   4   2  15        9.44        7.07      3.66 o 
  -5   3  15        0.65        4.72      2.00 o 
  -4   3  15        0.05        1.55      1.59 o 
  -3   3  15        1.84        1.71      1.59 o 
  -2   3  15       14.32       19.22      4.28 o 
  -1   3  15        8.98        7.50      2.06 o 
   0   3  15       10.23       10.27      2.11 o 
   1   3  15        7.50        9.14      3.03 o 
   2   3  15        3.15        3.45      2.03 o 
   3   3  15        1.33        5.53      1.76 o 
   4   3  15        2.05        4.33      5.83 o 
  -5   4  15        0.05        1.37      2.60 o 
  -4   4  15        6.91       11.71      2.35 o 
  -3   4  15        1.40        2.56      1.63 o 
  -2   4  15        9.87       11.29      2.36 o 
  -1   4  15        0.52       -0.02      1.56 o 
   0   4  15       11.12       10.93      2.31 o 
   1   4  15        6.20        9.08      3.16 o 
   2   4  15       10.12       15.21      2.70 o 
   3   4  15        1.11        5.94      1.85 o 
   4   4  15        2.32       14.35      3.12 o 
  -5   5  15        0.12       -0.40      3.36 o 
  -4   5  15        4.46        2.69      2.00 o 
  -3   5  15        0.99        1.37      1.99 o 
  -2   5  15        0.69        0.93      1.82 o 
  -1   5  15        0.17        2.31      1.68 o 
   0   5  15       15.58        9.86      5.07 o 
   1   5  15        1.49        5.90      2.93 o 
   2   5  15        2.87        3.49      2.07 o 
   3   5  15        1.60        2.53      1.70 o 
   4   5  15        0.71        4.29      2.50 o 
  -4   6  15        1.21        4.37      1.88 o 
  -3   6  15        2.82        6.23      1.87 o 
  -2   6  15        0.36       -0.51      1.51 o 
  -1   6  15        5.09        5.32      1.98 o 
   0   6  15       10.26       16.24      3.68 o 
   1   6  15        2.81        6.08      2.67 o 
   2   6  15        0.41        2.57      1.77 o 
   3   6  15        1.51        4.29      1.76 o 
  -4   7  15        4.33        4.70      2.70 o 
  -3   7  15        3.96        5.65      2.09 o 
  -2   7  15        1.08       -1.00      1.61 o 
  -1   7  15       11.42        8.12      2.39 o 
   0   7  15       13.84       12.98      3.46 o 
   1   7  15        3.94        5.74      3.36 o 
   2   7  15        2.55        3.94      2.07 o 
   3   7  15        4.50        9.84      2.48 o 
  -4   8  15        0.59        2.13      1.92 o 
  -3   8  15        0.65       -0.50      1.55 o 
  -2   8  15       16.01       17.72      3.02 o 
  -1   8  15        1.79        3.91      4.08 o 
   0   8  15        7.03       10.81      3.34 o 
   1   8  15        7.28        9.86      3.73 o 
   2   8  15        6.43        6.17      2.81 o 
   3   8  15        0.90        2.62      1.76 o 
  -4   9  15        0.14        1.32      1.92 o 
  -3   9  15        2.57        3.60      1.95 o 
  -2   9  15        9.52        7.03      3.08 o 
  -1   9  15        3.42        3.67      2.41 o 
   0   9  15        2.25        1.82      6.45 o 
   1   9  15        0.47        6.33      2.69 o 
   2   9  15        0.04        4.36      5.41 o 
   3   9  15        1.10        1.63      1.77 o 
  -3  10  15        2.70        2.38      2.25 o 
  -2  10  15        0.15        1.16      2.43 o 
  -1  10  15        0.29        1.07      2.45 o 
   0  10  15        1.42        3.67      2.56 o 
   1  10  15        0.14        5.16      2.74 o 
   2  10  15        1.66        3.51      2.78 o 
  -3  11  15        0.15        1.73      2.21 o 
  -2  11  15        3.35        2.34      2.54 o 
  -1  11  15        1.43        0.62      2.24 o 
   0  11  15        3.74        3.90      2.65 o 
   1  11  15        0.25        3.32      2.56 o 
  -2  12  15       11.69       16.42      3.90 o 
  -1  12  15        0.14        2.35      2.79 o 
   0  12  15        2.52        8.12      4.40 o 
  -4   0  16        3.92        8.44      2.82 o 
  -3   0  16        0.97        1.43      2.35 o 
  -2   0  16        1.01        3.80      2.69 o 
  -1   0  16       10.80        4.50      2.77 o 
   0   0  16        0.30        0.31      3.24 o 
   1   0  16        0.18        1.16      2.44 o 
  -4   1  16        0.34        0.89      1.49 o 
  -3   1  16        2.30        4.97      1.82 o 
  -2   1  16        0.19        3.66      1.77 o 
  -1   1  16        6.59        5.98      1.98 o 
   0   1  16        6.58        5.87      2.85 o 
   1   1  16        0.81        0.14      1.66 o 
   2   1  16        8.98       11.86      4.50 o 
   3   1  16       15.25       16.59      3.33 o 
  -4   2  16        0.91        1.63      2.61 o 
  -3   2  16        1.44        2.81      1.70 o 
  -2   2  16        1.02        2.60      1.69 o 
  -1   2  16        1.68        0.19      1.68 o 
   0   2  16       19.53       19.87      2.66 o 
   1   2  16        3.21        1.61      2.47 o 
   2   2  16        1.33        4.93      2.68 o 
   3   2  16        6.09        7.71      3.19 o 
  -4   3  16        3.43        7.26      1.97 o 
  -3   3  16        0.41        2.26      1.75 o 
  -2   3  16        0.16        1.73      1.79 o 
  -1   3  16        0.24        0.99      1.81 o 
   0   3  16        6.11        8.51      2.12 o 
   1   3  16        2.00        1.68      2.39 o 
   2   3  16        6.27       10.82      2.97 o 
   3   3  16        5.73        7.14      3.19 o 
  -4   4  16        1.56        3.60      1.94 o 
  -3   4  16        0.26       -0.02      1.56 o 
  -2   4  16        6.49        8.29      2.23 o 
  -1   4  16        2.34        4.39      1.94 o 
   0   4  16        3.09        3.56      2.08 o 
   1   4  16        1.54        4.43      2.57 o 
   2   4  16        6.71       15.94      3.54 o 
   3   4  16        1.07        3.62      2.04 o 
  -4   5  16        2.68        2.07      1.89 o 
  -3   5  16        1.87        2.85      1.75 o 
  -2   5  16        5.59        6.18      1.98 o 
  -1   5  16        4.83        4.49      2.35 o 
   0   5  16        2.00        1.84      2.59 o 
   1   5  16        0.49        2.75      2.51 o 
   2   5  16        4.06       11.73      3.09 o 
   3   5  16       17.12       26.83      4.08 o 
  -4   6  16        0.27        3.44      1.85 o 
  -3   6  16        2.38        3.41      1.83 o 
  -2   6  16        2.25        3.21      1.70 o 
  -1   6  16        1.19        5.53      2.22 o 
   0   6  16        2.33        5.92      5.51 o 
   1   6  16        3.03        3.93      2.69 o 
   2   6  16        2.45        4.81      3.61 o 
   3   6  16        4.36        2.82      2.09 o 
  -4   7  16        0.74        3.73      3.01 o 
  -3   7  16        1.26        0.49      1.72 o 
  -2   7  16        5.84        7.33      2.34 o 
  -1   7  16        0.29        3.91      3.14 o 
   0   7  16        0.05        1.09      2.36 o 
   1   7  16        1.30        3.63      2.86 o 
   2   7  16        1.82        3.51      2.57 o 
   3   7  16        2.84        6.52      2.33 o 
  -3   8  16        1.29       -0.89      1.73 o 
  -2   8  16        3.42        0.42      2.09 o 
  -1   8  16        0.18        5.68      2.40 o 
   0   8  16        0.06        6.66      2.71 o 
   1   8  16        2.58        7.25      3.12 o 
   2   8  16        0.66        4.96      2.90 o 
  -3   9  16        0.89        1.15      2.25 o 
  -2   9  16        4.89        6.94      4.65 o 
  -1   9  16        1.50        2.32      5.88 o 
   0   9  16        1.69        4.61      2.86 o 
   1   9  16        2.25        3.44      3.71 o 
   2   9  16        1.58        2.97      3.61 o 
  -2  10  16        3.58        8.02      3.03 o 
  -1  10  16        3.02        5.07      2.80 o 
   0  10  16        0.62        1.47      2.74 o 
   1  10  16        0.64        5.40      2.91 o 
  -4   0  17        1.33        4.99      3.90 o 
  -3   0  17        0.14        3.13      3.88 o 
  -2   0  17        1.45        1.65      2.64 o 
  -1   0  17        7.07        7.57      2.89 o 
   0   0  17        0.18        4.14      2.86 o 
   1   0  17       38.81       46.04      4.85 o 
  -4   1  17        5.52        7.37      3.63 o 
  -3   1  17        3.26        7.24      2.07 o 
  -2   1  17        0.53        1.40      1.75 o 
  -1   1  17        7.67        8.47      2.10 o 
   0   1  17        0.05        3.49      2.80 o 
   1   1  17        1.98        3.26      2.13 o 
  -4   2  17        3.71        3.41      3.90 o 
  -3   2  17        4.93        7.23      2.55 o 
  -2   2  17        0.50        2.90      1.81 o 
  -1   2  17        6.18        6.04      2.28 o 
   0   2  17        0.30        0.95      1.73 o 
   1   2  17        0.35        4.55      2.54 o 
   2   2  17        8.92       16.55      4.89 o 
  -4   3  17        1.57        0.49      4.30 o 
  -3   3  17        5.57        9.00      2.17 o 
  -2   3  17        0.06        0.85      2.12 o 
  -1   3  17        3.15        4.88      2.48 o 
   0   3  17        2.12        4.66      2.43 o 
   1   3  17        4.68        5.85      2.76 o 
   2   3  17        1.23        4.17      2.88 o 
  -3   4  17        0.07        2.29      1.71 o 
  -2   4  17        0.05        2.36      1.88 o 
  -1   4  17        7.70        9.43      2.15 o 
   0   4  17        1.32        3.51      2.36 o 
   1   4  17       22.20       22.97      3.94 o 
   2   4  17        5.97        9.57      3.07 o 
  -3   5  17        3.28        6.59      2.83 o 
  -2   5  17        0.42        1.78      1.87 o 
  -1   5  17       12.06       14.03      2.84 o 
   0   5  17        2.96        7.20      4.40 o 
   1   5  17        5.13       12.58      3.30 o 
   2   5  17        0.98        1.95      2.67 o 
  -3   6  17        7.28       13.29      3.17 o 
  -2   6  17        2.30        5.89      2.32 o 
  -1   6  17        4.96        6.89      2.94 o 
   0   6  17        0.03        1.55      2.52 o 
   1   6  17        0.19        4.66      2.61 o 
   2   6  17       11.45       17.47      3.78 o 
  -3   7  17        4.16        8.11      3.90 o 
  -2   7  17        0.57        2.07      3.40 o 
  -1   7  17        4.24        3.48      3.16 o 
   0   7  17        1.30        2.86      2.74 o 
   1   7  17        2.01        4.14      2.90 o 
   2   7  17        1.06        6.33      2.67 o 
  -2   8  17        0.35        6.91      2.99 o 
  -1   8  17        5.10        5.79      5.51 o 
   0   8  17        1.40        7.93      3.01 o 
   1   8  17        8.97       11.43      3.30 o 
  -1   9  17        2.85        6.38      7.71 o 
   0   9  17        5.69        7.18      3.68 o 
  -3   0  18        3.74        6.80      8.52 o 
  -2   0  18        4.70       11.43      3.46 o 
  -1   0  18       16.95       32.29      4.97 o 
   0   0  18        0.19        1.80      2.74 o 
   1   0  18        2.37        8.85      4.30 o 
  -3   1  18        1.55        2.20      1.93 o 
  -2   1  18       15.73       26.22      3.67 o 
  -1   1  18        3.05        6.11      2.07 o 
   0   1  18        0.23        5.40      1.93 o 
   1   1  18       11.72       30.98      6.94 o 
  -3   2  18        4.29        5.49      2.55 o 
  -2   2  18        4.45        7.41      2.07 o 
  -1   2  18        1.02        2.32      1.78 o 
   0   2  18        1.55        1.33      2.07 o 
   1   2  18        0.65        2.39      3.09 o 
  -3   3  18        4.84        4.21      4.08 o 
  -2   3  18        9.58       11.37      4.11 o 
  -1   3  18        7.53       10.08      2.53 o 
   0   3  18       13.42       18.36      3.80 o 
   1   3  18       10.33        8.10      3.03 o 
   2   3  18       13.10       23.75      5.71 o 
  -3   4  18        7.79       13.25      3.42 o 
  -2   4  18        3.54        4.33      2.17 o 
  -1   4  18        4.36        8.49      2.55 o 
   0   4  18        1.76        4.38      2.86 o 
   1   4  18        2.67        7.18      2.93 o 
   2   4  18        0.13        4.50      2.96 o 
  -2   5  18        3.74        5.57      2.01 o 
  -1   5  18        0.40        0.98      2.96 o 
   0   5  18        0.94        3.74      2.55 o 
   1   5  18        0.00        0.93      3.85 o 
  -2   6  18        0.18        8.05      4.40 o 
  -1   6  18        0.12        2.06      2.53 o 
   0   6  18        0.82        5.68      2.99 o 
   1   6  18        3.54        8.06      3.51 o 
   0   7  18       23.13       27.18      6.13 o 
  -2   0  19        0.02        4.51      2.85 o 
  -1   0  19       12.69       18.45      4.55 o 
   0   0  19        1.62        5.18      2.77 o 
  -2   1  19        1.19        4.59      2.24 o 
  -1   1  19        5.82       14.12      2.53 o 
   0   1  19        0.06        5.12      2.36 o 
   1   1  19       45.26       91.72      9.39 o 
  -2   2  19        8.90        8.98      3.26 o 
  -1   2  19        0.17        3.39      2.40 o 
   0   2  19        1.18        5.56      3.01 o 
   1   2  19        3.02       19.52      5.09 o 
  -2   3  19        0.55        4.65      3.90 o 
  -1   3  19       10.63       12.77      3.00 o 
   0   3  19       33.65       56.03      7.91 o 
   0   4  19        3.14        8.10      3.35 o 
                                                 
